# Supplementary material for: Proteomic landscape of Alzheimer’s disease: emerging technologies, advances and insights (2021 – 2025)
Source: Mol Neurodegener. 2025 Jul 14;20:83. doi: 10.1186/s13024-025-00874-5 (PMC12257826; doi:10.1186/s13024-025-00874-5)
Supplement: Supplementary file 1 — Supplementary Material 1: Supplementary Table 1. Consensus 866 differential abundance proteins (DAPs) in AD and their changes in mouse models. Supplementary Table 2. Meta-analysis of seven amylodiome datasets to identify plaque-enriched proteins in human AD brains. Supplementary Table 3. Top candidate biomarkers for AD in different biofluids. [file 13024_2025_874_MOESM1_ESM.xlsx]

## Sheet: List
	The list of supplementary tables:
	Supplementary Table 1. Consensus 866 differential abundance proteins (DAPs) in AD and their changes in mouse models.
	Supplementary Table 2. Meta-analysis of seven amylodiome datasets to identify plaque-enriched proteins in human AD brains
	Supplementary Table 3. Top candidate biomarkers for AD in different biofluids

## Sheet: 1
	Supplementary Table 1. Consensus 866 differential abundance proteins (DAPs) in AD and their changes in mouse models.
	A list of consistently altered proteins in AD, including Aβ, was extracted from the recently published human AD proteomics study (Nat Commun 16:1533, 2025), along with log2 fold change (log2FC) and statistical significance (FDR or p-value). First, DAPs (FDR < 0.05) were identified from a comprehensive AD proteomics meta-dataset integrating seven studies (Mol Neurodegenr 16:55, 2021) and further f…
	Gene/protein	Changes in human brains					Changes in mouse models
		Mol Neurodegener 2021 (review)		Nat Neurosci 2022	Neuron 2020	Nat Commun 2023	Nat Commun 2025
		FDR	Direction	p.value (Holm-adjusted)	Log2FC (AD/Ctl)	Direction	5xFAD log2FC	5xFAD direction	APP-KI log2FC	APP-KI direction	3xTG log2FC	3xTG direction	BiG log2FC	BiG direction
	APP (Aβ)	1.78323e-19	Up in AD	3.86e-38	2.97863	Up in AD	ND	Up in FAD	ND	Up in APP-KI	ND	Up in 3xTG	ND	Up in BiG
	SFRP1	2.41e-24	Up in AD	6.85e-22	1.10035	Up in AD	2.10587	Up in FAD	0.555022	Up in APP-KI	0.312061	Up in 3xTG	0.858028	Up in BiG
	BACE1	4.64e-06	Up in AD	0.000293	0.217909	Up in AD	0.399218	Up in FAD	0.381578	Up in APP-KI	-0.000258559	Unchanged	0.452128	Up in BiG
	HTRA1	1.35e-14	Up in AD	2.09e-17	0.581171	Up in AD	0.896019	Up in FAD	0.653303	Up in APP-KI	-0.22421	Down in 3xTG	0.490579	Up in BiG
	MDK	2.61e-31	Up in AD	2.78e-54	2.34156	Up in AD	3.15255	Up in FAD	1.49223	Up in APP-KI	ND	ND	2.92329	Up in BiG
	PTN	0.000797	Up in AD	6.86e-07	0.732967	Up in AD	1.07075	Up in FAD	0.789444	Up in APP-KI	-0.0519731	Unchanged	0.471833	Up in BiG
	TIMP2	5.94e-09	Up in AD	8.21e-07	0.270767	Up in AD	0.44266	Up in FAD	0.308617	Up in APP-KI	0.247803	Up in 3xTG	0.339056	Up in BiG
	TMEFF2	0.000143	Up in AD	0.000203	0.129873	Up in AD	0.602465	Up in FAD	0.328703	Up in APP-KI	0.161425	Up in 3xTG	0.338429	Up in BiG
	SMOC1	3.89e-31	Up in AD	1.55e-42	1.07972	Up in AD	1.27634	Up in FAD	0.382756	Up in APP-KI	-0.0264077	Unchanged	1.02252	Up in BiG
	SPOCK2	5.95e-13	Up in AD	6.14e-31	0.255392	Up in AD	0.904694	Up in FAD	0.490463	Up in APP-KI	0.0550424	Unchanged	0.947463	Up in BiG
	SPOCK3	2.87e-11	Up in AD	1.11e-23	0.317037	Up in AD	0.774185	Up in FAD	0.500255	Up in APP-KI	0.10047	Unchanged	0.735636	Up in BiG
	SULF2	0.00083	Up in AD	0.01	0.359366	ND	0.8284	Up in FAD	0.578675	Up in APP-KI	ND	ND	0.900361	Up in BiG
	COL25A1	1.19e-14	Up in AD	8.47e-17	1.42123	Up in AD	1.22114	Up in FAD	0.377065	Up in APP-KI	0.0803191	Unchanged	0.3173	Unchanged
	MATN2	3.18e-05	Up in AD	0.01	0.26938	ND	0.028587	Unchanged	0.268339	Up in APP-KI	ND	ND	0.208306	Unchanged
	SPON1	1.12e-10	Up in AD	1.34e-15	0.100332	Up in AD	0.456996	Up in FAD	0.157413	Unchanged	0.0661799	Unchanged	0.0837394	Unchanged
	ADAM17	2.96e-06	Up in AD	0.00673529	0.180034	Up in AD	0.338771	Up in FAD	0.310738	Up in APP-KI	-0.0413922	Unchanged	0.432233	Up in BiG
	CTHRC1	2.41e-24	Up in AD	1.36e-40	2.27089	Up in AD	0.231004	Up in FAD	0.243909	Up in APP-KI	0.291196	Up in 3xTG	0.0995063	Unchanged
	FRZB	6.34e-07	Up in AD	1.42e-19	0.634802	Up in AD	0.516619	Up in FAD	0.0812889	Unchanged	0.0428843	Unchanged	-0.184631	Unchanged
	OLFML3	9.86e-14	Up in AD	1.42e-20	1.33104	Up in AD	1.28404	Up in FAD	0.506995	Up in APP-KI	0.0779779	Unchanged	1.28131	Up in BiG
	PDLIM4	9.41e-13	Up in AD	6.57e-05	0.217338	Up in AD	0.472557	Up in FAD	0.348084	Up in APP-KI	0.0179253	Unchanged	0.559518	Up in BiG
	VAV1	0.0011058	Up in AD	0.01	0.226234	ND	0.449031	Up in FAD	0.329771	Up in APP-KI	0.0445554	Unchanged	0.641052	Up in BiG
	B3GALT1	0.0340393	Up in AD	0.01	0.483063	ND	0.31251	Up in FAD	0.302408	Unchanged	ND	ND	ND	ND
	GJA1	4.49e-10	Up in AD	0.0208792	0.156257	Up in AD	0.269511	Up in FAD	0.320971	Up in APP-KI	0.0134535	Unchanged	0.207483	Up in BiG
	C4A	4.97e-12	Up in AD	2.62e-07	0.409205	Up in AD	1.72096	Up in FAD	1.64992	Up in APP-KI	0.069688	Unchanged	1.45868	Up in BiG
	C4B	2.93e-14	Up in AD	2.3e-10	0.411282	ND	1.63147	Up in FAD	1.58004	Up in APP-KI	0.0647755	Unchanged	1.30928	Up in BiG
	CFH	0.0310243	Up in AD	0.00810187	0.184565	Up in AD	0.269237	Up in FAD	0.374106	Up in APP-KI	-0.0162162	Unchanged	0.468689	Up in BiG
	MASP1	0.00497049	Up in AD	0.01	0.104516	ND	0.129095	Unchanged	0.254114	Up in APP-KI	ND	ND	0.224614	Unchanged
	FLT1	1.07e-15	Up in AD	7.13e-25	0.718541	Up in AD	0.299724	Up in FAD	0.091031	Unchanged	0.000168445	Unchanged	0.289972	Up in BiG
	CAPG	9.86e-14	Up in AD	2.97e-06	0.305189	Up in AD	1.27043	Up in FAD	1.11803	Up in APP-KI	-0.0329326	Unchanged	1.37194	Up in BiG
	LCP1	5.72e-07	Up in AD	0.038432	0.230285	Up in AD	0.536544	Up in FAD	0.466557	Up in APP-KI	0.0305947	Unchanged	0.642463	Up in BiG
	PARVG	5.06e-06	Up in AD	0.01	0.39048	ND	0.355366	Up in FAD	0.34073	Up in APP-KI	ND	ND	0.703281	Up in BiG
	VIM	2.75e-09	Up in AD	0.0185269	0.461545	Up in AD	0.904324	Up in FAD	0.632445	Up in APP-KI	-0.22412	Unchanged	0.929662	Up in BiG
	S100A4	1.2e-07	Up in AD	4.01e-08	0.744857	Up in AD	0.72148	Up in FAD	0.556102	Up in APP-KI	-0.108072	Unchanged	1.61784	Up in BiG
	S100A6	1.39e-13	Up in AD	8.77e-11	0.515399	Up in AD	1.36473	Up in FAD	0.840742	Up in APP-KI	-0.244579	Unchanged	1.84013	Up in BiG
	PRPH	1.22e-05	Up in AD	1.6e-06	0.325128	Up in AD	0.492342	Up in FAD	0.479553	Up in APP-KI	-0.496995	Unchanged	0.565017	Up in BiG
	CTSS	1.31e-05	Up in AD	0.01	0.437584	ND	0.939976	Up in FAD	1.06324	Up in APP-KI	0.252943	Up in 3xTG	1.17291	Up in BiG
	HVCN1	6.32e-05	Up in AD	0.000711	0.37524	Up in AD	0.712323	Up in FAD	1.17621	Up in APP-KI	ND	ND	0.978891	Up in BiG
	RNASE4	1.3e-14	Up in AD	0.0120405	0.186091	Up in AD	2.13947	Up in FAD	0.381061	Up in APP-KI	0.0184071	Unchanged	1.62405	Up in BiG
	GFAP	2.38e-10	Up in AD	4.1e-05	0.874098	Up in AD	1.04766	Up in FAD	1.93988	Up in APP-KI	ND	ND	1.34064	Up in BiG
	LSP1	5.85e-06	Up in AD	0.01	0.404773	ND	0.434686	Up in FAD	1.132	Up in APP-KI	ND	ND	0.781322	Up in BiG
	NMI	0.00254861	Down in AD	0.00311219	-0.245539	Down in AD	-0.300126	Down in FAD	0.40151	Up in APP-KI	-0.0424226	Unchanged	-0.139107	Unchanged
	CLEC2L	2.11e-16	Up in AD	8.89e-12	0.227537	Up in AD	0.547198	Up in FAD	-0.115588	Unchanged	-0.0447248	Unchanged	0.445292	Up in BiG
	CD109	2.96e-05	Up in AD	0.01	0.542071	ND	1.32909	Up in FAD	0.132096	Unchanged	ND	ND	1.43539	Up in BiG
	CD180	9.19e-05	Up in AD	0.01	0.142223	ND	0.416352	Up in FAD	1.14341	Up in APP-KI	ND	ND	0.665951	Up in BiG
	IFI35	2.02e-06	Up in AD	0.0382381	0.277426	Up in AD	0.834239	Up in FAD	0.404409	Up in APP-KI	0.0967143	Unchanged	1.146	Up in BiG
	PTPRC	8.44e-05	Up in AD	0.00955661	0.313171	Up in AD	0.639213	Up in FAD	0.871778	Up in APP-KI	-0.0238447	Unchanged	0.834913	Up in BiG
	PYCARD	0.000262	Up in AD	0.01	0.24078	ND	0.302701	Up in FAD	0.653487	Up in APP-KI	ND	ND	0.560923	Up in BiG
	SKAP2	0.0144186	Up in AD	0.01	0.353624	ND	1.38319	Up in FAD	-0.0574185	Unchanged	ND	ND	2.30947	Up in BiG
	TREM2	4.62e-07	Up in AD	0.0011161	0.171329	Up in AD	0.354241	Up in FAD	1.43247	Up in APP-KI	0.0493602	Unchanged	0.579196	Up in BiG
	TRIM25	0.0407233	Up in AD	0.01	0.261125	Up in AD	0.246521	Up in FAD	0.353545	Up in APP-KI	ND	ND	ND	ND
	NCF4	0.00301375	Up in AD	0.01	0.160955	ND	0.342124	Up in FAD	-0.124216	Unchanged	ND	ND	0.269996	Unchanged
	P2RX4	0.0106167	Up in AD	0.01	0.237669	ND	0.302813	Up in FAD	0.408044	Up in APP-KI	ND	ND	0.378148	Up in BiG
	HPGDS	7.71e-08	Up in AD	3.14e-08	0.183761	Up in AD	0.486664	Up in FAD	0.184029	Unchanged	-0.226783	Down in 3xTG	0.659893	Up in BiG
	RENBP	1.96e-18	Up in AD	3.87e-15	0.317605	Up in AD	0.308506	Up in FAD	0.413159	Up in APP-KI	-0.0634373	Unchanged	0.2233	Unchanged
	PBXIP1	2.22e-25	Up in AD	1.91e-26	0.878956	Up in AD	1.07501	Up in FAD	0.281175	Up in APP-KI	-0.00694223	Unchanged	1.21143	Up in BiG
	ICAM1	0.00976645	Up in AD	0.01	0.33654	ND	0.271933	Up in FAD	0.790055	Up in APP-KI	ND	ND	0.660112	Up in BiG
	ITGA5	3.95e-06	Up in AD	0.000275	0.308973	Up in AD	0.738204	Up in FAD	0.221225	Up in APP-KI	0.071409	Unchanged	0.895963	Up in BiG
	ITGB2	5.76e-08	Up in AD	1.37e-06	0.227324	Up in AD	0.337009	Up in FAD	0.682479	Up in APP-KI	-0.044314	Unchanged	0.591398	Up in BiG
	FERMT3	1.22e-07	Up in AD	7.34e-06	0.189621	Up in AD	0.287737	Up in FAD	0.4129	Up in APP-KI	-0.266754	Down in 3xTG	0.558686	Up in BiG
	ANXA5	1.17e-12	Up in AD	2.56e-06	0.677991	Up in AD	2.07751	Up in FAD	0.235918	Up in APP-KI	0.186346	Up in 3xTG	1.6609	Up in BiG
	APOE	4.88e-15	Up in AD	2.84e-10	0.320094	Up in AD	1.31627	Up in FAD	1.42557	Up in APP-KI	0.270056	Up in 3xTG	1.53052	Up in BiG
	CLU	2.81e-10	Up in AD	8.09e-11	0.389612	Up in AD	0.893924	Up in FAD	0.798848	Up in APP-KI	-0.487546	Down in 3xTG	0.372984	Up in BiG
	FABP7	0.00665977	Up in AD	0.01	0.277262	ND	0.266855	Up in FAD	0.774491	Up in APP-KI	0.060839	Unchanged	0.307652	Up in BiG
	SOAT1	0.0457692	Up in AD	0.01	0.469917	ND	0.61102	Up in FAD	0.187499	Unchanged	-0.239179	Down in 3xTG	0.420318	Unchanged
	PON3	0.00391151	Up in AD	0.01	0.128061	Up in AD	0.207833	Up in FAD	0.286781	Up in APP-KI	-0.0308059	Unchanged	0.122048	Unchanged
	PLPP3	5.76e-08	Up in AD	2.23e-12	0.494697	Up in AD	0.277359	Up in FAD	0.220917	Up in APP-KI	0.0387118	Unchanged	0.135623	Unchanged
	IGFBP5	3.52e-07	Up in AD	7.55e-05	0.266646	Up in AD	0.548292	Up in FAD	0.239816	Up in APP-KI	0.114102	Unchanged	0.700243	Up in BiG
	PHYHD1	0.0283979	Down in AD	0.00115597	-0.161203	Down in AD	-0.218201	Down in FAD	0.242674	Up in APP-KI	-0.323835	Down in 3xTG	0.0719219	Unchanged
	YJEFN3	1.52e-10	Up in AD	0.01	0.620083	Up in AD	0.197648	Unchanged	-0.0573376	Unchanged	-0.0510204	Unchanged	0.0823796	Unchanged
	DPYD	0.00011	Up in AD	0.000462	0.209337	Up in AD	0.343316	Up in FAD	0.164599	Unchanged	-0.188468	Down in 3xTG	0.37065	Unchanged
	GALM	4.13e-11	Up in AD	8.21e-14	0.110634	Up in AD	0.192482	Unchanged	0.224108	Up in APP-KI	-0.21412	Down in 3xTG	0.396767	Unchanged
	PADI2	3.17e-05	Up in AD	0.000162	0.127165	Up in AD	0.222281	Up in FAD	0.317727	Unchanged	-0.0760327	Unchanged	0.306089	Unchanged
	SAT2	0.00516533	Up in AD	0.000134	0.133406	Up in AD	0.27132	Up in FAD	0.213601	Up in APP-KI	ND	ND	0.324128	Up in BiG
	SLC39A14	2.09e-07	Up in AD	5.79e-05	0.280381	Up in AD	0.289864	Up in FAD	0.521403	Up in APP-KI	0.0807486	Unchanged	0.486304	Up in BiG
	SLC7A11	0.0287712	Down in AD	0.01	-0.445891	ND	-0.215321	Down in FAD	0.371101	Up in APP-KI	0.162393	Up in 3xTG	-0.179594	Unchanged
	SLC18A3	0.00949137	Up in AD	0.01	0.388668	ND	1.469	Up in FAD	-0.056434	Unchanged	0.200961	Unchanged	1.1494	Unchanged
	SLC1A5	1.83e-10	Down in AD	4.02e-08	-0.129645	Down in AD	-0.227888	Down in FAD	0.412057	Unchanged	0.108593	Up in 3xTG	-0.125543	Unchanged
	SLC2A3	0.000112	Down in AD	4.27e-09	-0.170884	Down in AD	-0.314508	Down in FAD	-0.280646	Down in APP-KI	0.168633	Up in 3xTG	-0.177227	Unchanged
	SLC7A8	0.00716695	Up in AD	0.01	0.230348	ND	0.0804092	Unchanged	-0.271417	Down in APP-KI	0.0851847	Unchanged	0.459687	Up in BiG
	DTX3L	8.71e-05	Up in AD	0.01	0.103053	ND	0.673138	Up in FAD	0.189533	Unchanged	-0.0268333	Unchanged	0.821436	Up in BiG
	GRN	0.000273	Up in AD	6.58e-08	0.163246	Up in AD	0.250741	Up in FAD	0.686466	Up in APP-KI	0.231517	Up in 3xTG	0.0307157	Unchanged
	CPE	3.98e-07	Up in AD	0.0101894	0.313479	Up in AD	0.418311	Up in FAD	0.100213	Unchanged	0.0352809	Unchanged	0.619041	Up in BiG
	PSMB10	1.83e-07	Up in AD	0.00101355	0.15704	Up in AD	0.626898	Up in FAD	0.289229	Up in APP-KI	0.0627132	Unchanged	0.90193	Up in BiG
	PSMB8	6.32e-05	Up in AD	0.00374813	0.2697	Up in AD	0.314783	Up in FAD	0.557824	Up in APP-KI	0.0558312	Unchanged	0.387306	Up in BiG
	PSME1	7.29e-05	Up in AD	0.00410486	0.144826	Up in AD	0.277487	Up in FAD	0.155376	Unchanged	0.0593068	Unchanged	0.39982	Up in BiG
	PSME2	0.0148702	Up in AD	0.01	0.150762	ND	0.427561	Up in FAD	0.153217	Unchanged	-0.172975	Down in 3xTG	0.428412	Unchanged
	CASP6	5.64e-10	Up in AD	0.00221108	0.227956	Up in AD	0.285528	Up in FAD	0.14173	Unchanged	-0.0731842	Unchanged	0.429152	Up in BiG
	BAG3	9.41e-13	Up in AD	3.68e-08	0.245928	Up in AD	0.433497	Up in FAD	0.260297	Up in APP-KI	-0.0822761	Unchanged	0.541791	Up in BiG
	HSPB8	0.00199193	Up in AD	0.0106981	0.17325	Up in AD	0.328798	Up in FAD	0.279311	Up in APP-KI	-0.0877638	Unchanged	0.24675	Up in BiG
	RAB32	5.66e-09	Up in AD	0.01	0.121329	ND	0.496703	Up in FAD	0.186773	Unchanged	-0.0240912	Unchanged	0.462899	Up in BiG
	ALDH1L2	1.71e-12	Up in AD	1.4e-11	0.231645	Up in AD	0.454597	Up in FAD	0.38911	Up in APP-KI	-0.219448	Down in 3xTG	0.408639	Up in BiG
	DBI	2.06e-17	Down in AD	4.63e-13	-0.213646	Down in AD	-0.266807	Down in FAD	0.49556	Up in APP-KI	-0.109036	Down in 3xTG	-0.0556579	Unchanged
	OLFM3	4.34e-19	Down in AD	8.56e-24	-0.30567	Down in AD	-0.309893	Down in FAD	-0.0808176	Unchanged	-0.0429433	Unchanged	-0.417726	Down in BiG
	NRN1	4.41e-22	Down in AD	1.04e-17	-0.816615	Down in AD	-0.0103031	Unchanged	-0.266334	Down in APP-KI	0.0643404	Unchanged	0.238926	Unchanged
	NPTX2	1.3e-13	Down in AD	1.88e-18	-0.293257	Down in AD	-0.257388	Down in FAD	-0.233402	Down in APP-KI	0.0590357	Unchanged	-0.241803	Unchanged
	GFRA2	6.65e-07	Down in AD	0.0464626	-0.108786	Down in AD	-0.347217	Down in FAD	-0.198966	Unchanged	0.33724	Unchanged	-0.264271	Down in BiG
	BASP1	0.000399	Down in AD	0.046003	-0.246374	Down in AD	-0.111274	Unchanged	-0.410143	Down in APP-KI	-0.0592076	Unchanged	-0.139522	Unchanged
	CDH12	0.00796492	Down in AD	0.01	-0.204228	Down in AD	-0.199062	Unchanged	-0.142791	Unchanged	0.13501	Unchanged	-0.391693	Down in BiG
	TPH2	2.48e-07	Down in AD	1.35e-05	-0.143117	Down in AD	-0.231171	Down in FAD	-0.215299	Unchanged	0.148865	Unchanged	-0.394628	Down in BiG
	CBLN4	1.04e-09	Down in AD	6.18e-10	-0.100307	Down in AD	-0.199988	Unchanged	-0.477797	Down in APP-KI	0.105262	Unchanged	-0.267319	Down in BiG
	DPP6	3.5e-16	Down in AD	3.04e-19	-0.235864	Down in AD	-0.19287	Unchanged	-0.183148	Unchanged	-0.108466	Unchanged	-0.217962	Down in BiG
	SYT12	9.01e-05	Down in AD	0.000756	-0.106377	Down in AD	-0.14806	Unchanged	-0.182548	Unchanged	-0.15635	Down in 3xTG	-0.0227754	Unchanged
	CACNG2	2.88e-08	Down in AD	0.00470425	-0.127046	Down in AD	-0.477167	Down in FAD	-0.0257233	Unchanged	-0.126737	Down in 3xTG	-0.263198	Unchanged
	IGSF9B	0.000171	Down in AD	2.24e-08	-0.116377	Down in AD	-0.222102	Down in FAD	-0.221284	Down in APP-KI	0.0312707	Unchanged	-0.182615	Unchanged
	NECAP1	3.46e-10	Down in AD	0.00176024	-0.202434	Down in AD	-0.218249	Down in FAD	-0.235986	Down in APP-KI	0.0738928	Unchanged	-0.213284	Unchanged
	PRRT2	3.84e-13	Down in AD	4.68e-06	-0.11382	Down in AD	-0.217138	Down in FAD	-0.30931	Down in APP-KI	0.0543993	Unchanged	-0.173737	Unchanged
	STX1B	1.03e-06	Down in AD	5.79e-11	-0.121792	Down in AD	-0.247399	Down in FAD	-0.236369	Down in APP-KI	0.059253	Unchanged	-0.236878	Down in BiG
	GPR158	1.64e-07	Down in AD	5.64e-05	-0.255925	Down in AD	-0.208199	Down in FAD	-0.268277	Down in APP-KI	-0.311421	Down in 3xTG	-0.250779	Down in BiG
	CPLX1	0.000802	Up in AD	0.01	0.444125	Up in AD	-0.0788173	Unchanged	0.118079	Unchanged	ND	ND	0.60552	Up in BiG
	APOBR	0.0364487	Up in AD	0.01	0.246104	ND	0.215048	Up in FAD	-0.213016	Unchanged	ND	ND	0.438734	Up in BiG
	CASP8	2.69e-05	Down in AD	8.81e-08	-0.127118	Down in AD	-0.139589	Unchanged	0.146407	Unchanged	0.0556801	Unchanged	-0.268861	Down in BiG
	CDH9	0.0131011	Up in AD	0.01	0.125894	Up in AD	0.202643	Unchanged	-0.106854	Unchanged	0.0125978	Unchanged	0.302121	Up in BiG
	CHADL	6.85e-08	Up in AD	4.55e-08	0.134643	Up in AD	0.173449	Unchanged	-0.012118	Unchanged	-0.0563848	Unchanged	0.230058	Up in BiG
	DDAH2	3.67e-06	Up in AD	2.36e-15	0.320453	Up in AD	0.0588784	Unchanged	0.199184	Unchanged	0.0932153	Unchanged	0.28992	Up in BiG
	GPC5	3.81e-11	Down in AD	2.87e-07	-0.127855	Down in AD	-0.23876	Down in FAD	0.0852715	Unchanged	0.0198122	Unchanged	-0.220363	Down in BiG
	HCN1	3.52e-19	Up in AD	4.36e-14	0.408407	Up in AD	0.2782	Up in FAD	-0.0510072	Unchanged	-0.0418787	Unchanged	0.697223	Up in BiG
	HSPB1	2.07e-11	Up in AD	3.55e-05	0.110788	Up in AD	0.254565	Up in FAD	0.0874618	Unchanged	0.00111865	Unchanged	0.225493	Up in BiG
	IDH1	5.15e-13	Up in AD	3.21e-09	0.371518	Up in AD	1.02552	Up in FAD	0.156098	Unchanged	ND	ND	1.14954	Up in BiG
	ITGAX	0.00633321	Down in AD	0.01	-0.122858	ND	-0.268326	Down in FAD	-0.0473495	Unchanged	ND	ND	-0.360708	Down in BiG
	KCNMB4	7.81e-23	Up in AD	2.47e-34	2.00541	Up in AD	1.13315	Up in FAD	-0.057263	Unchanged	0.0533915	Unchanged	1.26864	Up in BiG
	NTN1	6.27e-06	Up in AD	0.00169456	0.421718	Up in AD	0.344247	Up in FAD	0.0950718	Unchanged	ND	ND	0.363183	Up in BiG
	PLP2	0.00476933	Up in AD	0.01	0.239171	ND	0.116251	Unchanged	0.125723	Unchanged	-0.0679516	Unchanged	0.416019	Up in BiG
	RASA4	0.00237379	Up in AD	0.01	1.01623	Up in AD	0.660439	Up in FAD	-0.0661933	Unchanged	ND	ND	0.481443	Up in BiG
	SCUBE1	3.12e-09	Up in AD	2.35e-06	0.453931	Up in AD	0.257556	Up in FAD	0.0976976	Unchanged	0.0519419	Unchanged	0.40636	Up in BiG
	SDC2	3.59e-11	Down in AD	1.43e-09	-0.143688	Down in AD	-0.164158	Unchanged	0.0751821	Unchanged	-0.109283	Down in 3xTG	-0.0721995	Unchanged
	GABRA1	1.81e-05	Down in AD	0.0195199	-0.113888	Down in AD	-0.0738992	Unchanged	-0.0427642	Unchanged	-0.162706	Down in 3xTG	0.0788813	Unchanged
	PDK2	0.000349	Down in AD	0.01	-0.197901	ND	-0.144363	Unchanged	-0.0248977	Unchanged	0.17024	Up in 3xTG	0.0510043	Unchanged
	ACHE	4.83e-06	Up in AD	0.00147849	0.194143	Up in AD	0.200495	Unchanged	-0.0661444	Unchanged	-0.0232333	Unchanged	0.413804	Unchanged
	ACSS3	1.03e-12	Down in AD	9.71e-05	-0.177993	Down in AD	-0.0724142	Unchanged	0.169534	Unchanged	-0.00580099	Unchanged	0.0597735	Unchanged
	ACTN2	1.01e-14	Down in AD	1.21e-08	-0.365752	Down in AD	-0.232007	Down in FAD	-0.144036	Unchanged	-0.0397953	Unchanged	-0.0401707	Unchanged
	CAMKK2	1.68e-09	Down in AD	4.08e-14	-0.13154	Down in AD	-0.195652	Unchanged	-0.160997	Unchanged	0.0458559	Unchanged	-0.184347	Unchanged
	CDH10	4.06e-05	Down in AD	0.0035185	-0.16451	Down in AD	-0.212046	Down in FAD	-0.155759	Unchanged	0.0138072	Unchanged	0.0850861	Unchanged
	CORO2A	5.03e-05	Up in AD	0.00172531	0.180746	Up in AD	0.23139	Up in FAD	-0.130735	Unchanged	0.0671133	Unchanged	-0.325922	Unchanged
	CPNE6	0.000532	Up in AD	0.0117522	0.131944	Up in AD	0.0543524	Unchanged	0.0122318	Unchanged	0.0888655	Unchanged	0.12806	Unchanged
	DERA	6.01e-08	Up in AD	1.68e-06	0.119436	Up in AD	0.207756	Up in FAD	0.0483353	Unchanged	0.133665	Unchanged	0.163326	Unchanged
	DKK3	1.55e-09	Down in AD	1.74e-15	-0.156975	Down in AD	-0.216265	Down in FAD	0.142972	Unchanged	0.0209929	Unchanged	-0.189204	Unchanged
	DNASE2	0.0034583	Down in AD	4.24e-06	-0.146384	Down in AD	-0.162002	Unchanged	0.193219	Unchanged	0.037624	Unchanged	-0.14955	Unchanged
	DOC2B	0.0234966	Down in AD	0.000105	-0.358138	Down in AD	-0.253723	Down in FAD	-0.198706	Unchanged	0.0132547	Unchanged	-0.152548	Unchanged
	ENSA	3.82e-08	Up in AD	0.01	1.60578	Up in AD	0.709317	Up in FAD	-0.205124	Unchanged	ND	ND	0.347799	Unchanged
	FXYD7	2.24e-12	Down in AD	5.03e-08	-0.238871	Down in AD	-0.109665	Unchanged	-0.191887	Unchanged	0.112252	Up in 3xTG	-0.126096	Unchanged
	HGF	1.28e-14	Down in AD	0.000444	-0.193982	Down in AD	-0.124196	Unchanged	-0.000134946	Unchanged	-0.0333251	Unchanged	-0.023585	Unchanged
	IRGQ	0.00199193	Up in AD	0.01	0.286284	ND	-0.0701899	Unchanged	-0.159304	Unchanged	-0.030468	Unchanged	0.0266452	Unchanged
	NECAB1	0.00326392	Down in AD	9.37e-08	-0.228995	Down in AD	-0.216479	Down in FAD	-0.11133	Unchanged	0.0214438	Unchanged	0.329	Unchanged
	PLCXD2	0.0213713	Up in AD	0.010032	0.212639	Up in AD	0.411529	Up in FAD	0.0798001	Unchanged	ND	ND	0.288857	Unchanged
	PRKCD	5.45e-07	Up in AD	0.00419409	0.266271	Up in AD	-0.0395876	Unchanged	-0.0166563	Unchanged	ND	ND	0.16131	Unchanged
	PROS1	1.44e-18	Down in AD	1.15e-16	-0.18477	Down in AD	-0.223661	Down in FAD	0.130127	Unchanged	0.00167941	Unchanged	-0.169822	Unchanged
	RGCC	2.11e-08	Down in AD	0.000146	-0.184339	Down in AD	-0.0812942	Unchanged	0.0207334	Unchanged	0.0777791	Unchanged	-0.0308745	Unchanged
	RPH3A	0.000787	Up in AD	5.37e-06	0.500735	Up in AD	0.75233	Up in FAD	-0.191732	Unchanged	-0.961109	Down in 3xTG	-0.379793	Down in BiG
	SAMD14	9.91e-13	Up in AD	1.31e-06	0.764264	Up in AD	0.32022	Up in FAD	0.0151638	Unchanged	ND	ND	-0.0470953	Unchanged
	SCGN	2.88e-05	Down in AD	1.89e-12	-0.150511	Down in AD	-0.223527	Down in FAD	0.380391	Unchanged	0.0983992	Unchanged	-0.135664	Unchanged
	SCIN	0.00456553	Down in AD	0.01	-0.566502	ND	-0.324593	Down in FAD	0.121564	Unchanged	0.274243	Up in 3xTG	-0.113265	Unchanged
	SLC22A23	0.0314795	Up in AD	0.01	0.600757	Up in AD	0.110918	Unchanged	-0.12655	Unchanged	ND	ND	ND	ND
	SLC5A7	2.2e-05	Up in AD	0.0244095	0.144638	Up in AD	0.309273	Up in FAD	-0.19201	Unchanged	0.0949623	Unchanged	-0.0874688	Unchanged
	TLR2	1.23e-10	Down in AD	1.41e-05	-0.165236	Down in AD	0.0383467	Unchanged	-0.0733236	Unchanged	0.0438221	Unchanged	0.0581707	Unchanged
	TOMM34	0.00984983	Up in AD	0.01	0.223868	ND	0.276203	Up in FAD	0.0409157	Unchanged	-0.0504575	Unchanged	-0.0398386	Unchanged
	TRIM36	0.00236453	Down in AD	0.01	-0.214726	ND	-0.094347	Unchanged	0.031432	Unchanged	ND	ND	0.0382818	Unchanged
	UPP1	4.21e-07	Up in AD	0.000345	0.219365	Up in AD	0.350802	Up in FAD	0.0638423	Unchanged	0.0335514	Unchanged	0.119842	Unchanged
	VCPKMT	0.0440046	Up in AD	0.01	0.691845	ND	0.0807166	Unchanged	-0.0313567	Unchanged	-0.0331786	Unchanged	0.292094	Up in BiG
	WFS1	1.4e-06	Up in AD	2.36e-06	0.150646	Up in AD	0.00619735	Unchanged	0.0648114	Unchanged	-1.14599	Down in 3xTG	0.414565	Up in BiG
	AOX1	2.24e-08	Up in AD	5.75e-06	0.123393	Up in AD	0.194677	Unchanged	0.161997	Unchanged	-0.160534	Down in 3xTG	0.414907	Up in BiG
	CA8	3.3e-12	Down in AD	2.28e-09	-0.217165	Down in AD	-0.177821	Unchanged	0.332958	Up in APP-KI	0.0347364	Unchanged	-0.393035	Down in BiG
	ITGA6	3.78e-08	Up in AD	0.00071	0.362393	Up in AD	0.0345248	Unchanged	0.200192	Unchanged	-0.0424476	Unchanged	0.317898	Up in BiG
	NCALD	8.97e-07	Up in AD	2.04e-06	0.723152	Up in AD	0.186843	Unchanged	-0.230384	Down in APP-KI	0.0190582	Unchanged	0.458288	Up in BiG
	PTER	1.07e-08	Down in AD	8.64e-06	-0.156829	Down in AD	-0.0641081	Unchanged	0.198705	Unchanged	0.0288514	Unchanged	-0.227347	Down in BiG
	SLC5A3	0.0141419	Down in AD	0.01	-0.154972	Down in AD	-0.158453	Unchanged	0.20734	Unchanged	-0.142415	Down in 3xTG	0.071021	Unchanged
	SORCS3	2.99e-10	Up in AD	0.01	0.399554	Up in AD	-0.0143694	Unchanged	-0.221743	Down in APP-KI	0.0822915	Unchanged	0.114027	Unchanged
	ATP23	0.0473923	Down in AD	9.4e-08	-0.106198	Down in AD	-0.193761	Unchanged	-0.00982712	Unchanged	0.113336	Unchanged	-0.130478	Unchanged
	ADGRG1	1.64e-07	Down in AD	0.000308	-0.157987	Down in AD	-0.0714423	Unchanged	0.027808	Unchanged	ND	ND	ND	ND
	ADORA1	2.6e-06	Down in AD	2.65e-13	-0.146877	Down in AD	-0.160272	Unchanged	-0.0221189	Unchanged	-0.12494	Unchanged	-0.150607	Unchanged
	ANKRD24	0.0111883	Up in AD	0.01	0.122993	ND	0.180948	Unchanged	-0.154168	Unchanged	ND	ND	ND	ND
	ARC	4.6e-05	Down in AD	0.0431234	-0.111384	ND	0.119017	Unchanged	-0.128647	Unchanged	-0.05349	Unchanged	ND	ND
	ARL11	8.66e-05	Up in AD	0.01	0.831179	Up in AD	-0.0527841	Unchanged	0.0195731	Unchanged	ND	ND	ND	ND
	ATP5O	0.0069476	Up in AD	0.01	0.150599	ND	-0.00759919	Unchanged	-0.0297679	Unchanged	ND	ND	0.154854	Unchanged
	CEP63	1.58e-06	Up in AD	0.0010536	0.537574	Up in AD	0.024099	Unchanged	0.420469	Up in APP-KI	-0.0870562	Unchanged	0.116817	Unchanged
	CHST11	0.0402326	Down in AD	0.01	-0.18565	ND	-0.0680572	Unchanged	-0.1219	Unchanged	ND	ND	ND	ND
	COL11A1	1.37e-08	Up in AD	0.000333	0.125296	Up in AD	0.0139872	Unchanged	-0.0185881	Unchanged	ND	ND	0.105356	Unchanged
	DGCR6	2.7e-06	Up in AD	0.0265067	0.178219	Up in AD	0.195948	Unchanged	-0.338063	Down in APP-KI	-0.0705293	Unchanged	0.133825	Unchanged
	EMILIN1	2.11e-13	Up in AD	1.01e-05	0.519976	Up in AD	-0.0300901	Unchanged	-0.132518	Unchanged	-0.110388	Down in 3xTG	-0.218263	Unchanged
	FABP5	0.000128	Up in AD	4.84e-06	0.135523	Up in AD	-0.0655536	Unchanged	0.247617	Up in APP-KI	-0.0107549	Unchanged	0.25347	Unchanged
	GMPR	2.11e-07	Down in AD	9.52e-07	-0.185997	Down in AD	-0.00506704	Unchanged	0.271069	Up in APP-KI	-0.0530174	Unchanged	-0.0101517	Unchanged
	ITGB4	1.69e-10	Up in AD	0.00041	0.124258	Up in AD	0.01904	Unchanged	0.037538	Unchanged	ND	ND	0.2546	Unchanged
	LRRC73	0.0104322	Up in AD	0.000358	0.105506	Up in AD	0.0987088	Unchanged	-0.262532	Down in APP-KI	0.0792278	Unchanged	0.00970551	Unchanged
	MICALL2	0.0478821	Down in AD	0.01	-0.129679	ND	-0.153515	Unchanged	0.0876877	Unchanged	-0.0301633	Unchanged	0.0603872	Unchanged
	NDRG4	4.61e-10	Down in AD	7.95e-07	-0.148842	Down in AD	-0.099277	Unchanged	0.132192	Unchanged	0.113258	Up in 3xTG	0.0496949	Unchanged
	NLK	9.77e-08	Down in AD	0.01	-0.118457	Down in AD	-0.109315	Unchanged	-0.145518	Unchanged	0.0815098	Unchanged	-0.00538195	Unchanged
	OLFM2	0.000222	Up in AD	0.01	0.148188	ND	-0.0209032	Unchanged	-0.0823679	Unchanged	ND	ND	ND	ND
	PHF24	4.61e-16	Down in AD	5.55e-11	-0.248481	Down in AD	-0.188357	Unchanged	-0.242226	Down in APP-KI	-0.0528318	Unchanged	-0.0456716	Unchanged
	POLE3	0.00565491	Up in AD	0.01	0.159337	Up in AD	-0.208575	Down in FAD	0.167402	Unchanged	ND	ND	ND	ND
	R3HDM2	8.96e-05	Up in AD	0.01	0.181515	ND	0.0517277	Unchanged	-0.144889	Unchanged	0.0973589	Unchanged	0.149247	Unchanged
	RBM41	0.0466219	Up in AD	0.01	0.157384	ND	-0.0184736	Unchanged	0.0423565	Unchanged	ND	ND	0.0869947	Unchanged
	RND2	1.15e-08	Down in AD	0.000284	-0.155905	Down in AD	-0.161735	Unchanged	0.0895932	Unchanged	-0.0612383	Unchanged	0.155808	Unchanged
	SASS6	6.81e-06	Down in AD	2.14e-08	-0.114466	Down in AD	-0.0534737	Unchanged	0.116684	Unchanged	0.00303999	Unchanged	0.288699	Up in BiG
	SATB2	0.00196295	Up in AD	4.56e-07	0.128896	Up in AD	0.000866187	Unchanged	-0.127713	Unchanged	-0.0548286	Unchanged	0.0457408	Unchanged
	SLC25A36	8.22e-07	Up in AD	0.01	0.317156	ND	0.0910163	Unchanged	-0.0387239	Unchanged	-0.0195693	Unchanged	0.130631	Unchanged
	SLC6A9	1.33e-08	Down in AD	5.97e-08	-0.107148	Down in AD	-0.139683	Unchanged	0.33032	Up in APP-KI	-0.154493	Down in 3xTG	-0.213966	Down in BiG
	STEAP3	3.76e-09	Up in AD	0.000395	0.507595	Up in AD	0.00574828	Unchanged	0.236861	Up in APP-KI	0.191513	Up in 3xTG	0.365171	Up in BiG
	DGKZ	6.28e-08	Up in AD	1.32e-11	0.15381	Up in AD	0.1925	Unchanged	-0.138934	Unchanged	0.114886	Up in 3xTG	0.414132	Up in BiG
	ENTPD2	1.26e-13	Up in AD	3.24e-18	0.122223	Up in AD	0.0414402	Unchanged	0.140202	Unchanged	0.195774	Up in 3xTG	0.357489	Up in BiG
	FHL1	0.00516533	Up in AD	0.01	0.225414	ND	0.148047	Unchanged	0.150842	Unchanged	0.161056	Up in 3xTG	0.39537	Up in BiG
	ISYNA1	0.000652	Down in AD	5.65e-06	-0.10256	Down in AD	-0.119728	Unchanged	0.104544	Unchanged	0.0207708	Unchanged	-0.24303	Down in BiG
	PAFAH1B3	0.000277	Up in AD	0.00173978	0.141192	Up in AD	-0.213938	Down in FAD	-0.174986	Unchanged	-0.0115163	Unchanged	0.19962	Up in BiG
	VCAM1	2.54e-08	Up in AD	0.0205025	0.306259	Up in AD	0.0525666	Unchanged	0.0835177	Unchanged	-0.19934	Down in 3xTG	0.29454	Up in BiG
	AGAP2	0.0363236	Up in AD	0.01	0.211286	ND	0.0643291	Unchanged	-0.17397	Unchanged	-0.125641	Unchanged	0.266494	Up in BiG
	AIFM3	3.22e-05	Down in AD	3.39e-09	-0.143567	Down in AD	-0.105288	Unchanged	-0.093811	Unchanged	0.0110975	Unchanged	-0.432496	Down in BiG
	ANXA1	2.53e-11	Up in AD	3.64e-05	0.101499	Up in AD	0.125713	Unchanged	-0.0750012	Unchanged	-0.110764	Down in 3xTG	0.198152	Up in BiG
	ARHGAP27	1.24e-07	Down in AD	3.93e-10	-0.115352	Down in AD	-0.156355	Unchanged	-0.0164176	Unchanged	0.019528	Unchanged	-0.217501	Down in BiG
	CACNG8	8.44e-07	Up in AD	0.0364225	0.108439	Up in AD	0.137663	Unchanged	-0.083841	Unchanged	-0.00819425	Unchanged	0.344831	Up in BiG
	CAPN2	7.79e-06	Down in AD	2.37e-09	-0.112783	Down in AD	-0.096994	Unchanged	0.136366	Unchanged	-0.0321445	Unchanged	-0.278676	Down in BiG
	CASKIN1	5.67e-09	Up in AD	0.00324011	0.174293	Up in AD	0.169519	Unchanged	-0.112544	Unchanged	-0.00319613	Unchanged	0.270875	Up in BiG
	CD2AP	2.11e-08	Up in AD	7.84e-07	0.198098	Up in AD	0.0149234	Unchanged	0.0730429	Unchanged	0.00234271	Unchanged	0.237835	Up in BiG
	DGKH	4.89e-05	Up in AD	0.00788293	0.141102	Up in AD	0.0873715	Unchanged	-0.189229	Unchanged	0.0199952	Unchanged	0.213719	Up in BiG
	EZR	2.92e-05	Up in AD	0.01	0.371681	Up in AD	-0.0703551	Unchanged	0.0492125	Unchanged	ND	ND	0.303644	Up in BiG
	FAM114A1	0.00596988	Up in AD	0.01	0.889271	ND	-0.234199	Down in FAD	-0.0102564	Unchanged	ND	ND	0.234161	Up in BiG
	FBL	1.45e-08	Down in AD	1.84e-05	-0.100798	Down in AD	-0.145399	Unchanged	0.0048593	Unchanged	-0.0196902	Unchanged	-0.236559	Down in BiG
	FSTL1	0.000802	Down in AD	0.000202	-0.206017	Down in AD	-0.15396	Unchanged	0.202666	Unchanged	0.0187024	Unchanged	-0.907666	Down in BiG
	GAS8	1.21e-09	Up in AD	9.68e-08	0.206608	Up in AD	0.108495	Unchanged	-0.0081028	Unchanged	-0.180276	Unchanged	0.292414	Up in BiG
	GGA3	1.91e-07	Up in AD	7.74e-09	0.113795	Up in AD	0.0986075	Unchanged	-0.122755	Unchanged	-0.0507053	Unchanged	0.217698	Up in BiG
	GPCPD1	0.00717287	Up in AD	0.01	0.156357	Up in AD	0.0245749	Unchanged	-0.108581	Unchanged	-0.00743386	Unchanged	0.215602	Up in BiG
	ITGA7	0.000123	Up in AD	0.00139475	0.132497	Up in AD	0.135479	Unchanged	0.0612493	Unchanged	-0.0956625	Unchanged	0.303254	Up in BiG
	ITGAV	3.01e-05	Up in AD	0.01	0.472465	Up in AD	0.130216	Unchanged	0.152543	Unchanged	-0.0693674	Unchanged	0.319881	Up in BiG
	KEAP1	0.0124158	Up in AD	0.01	0.167105	Up in AD	0.135508	Unchanged	0.0188745	Unchanged	ND	ND	0.367094	Up in BiG
	LIMS1	1.73e-07	Down in AD	0.00605394	-0.122873	Down in AD	-0.0371779	Unchanged	0.0942202	Unchanged	0.033783	Unchanged	-0.347919	Down in BiG
	MTTP	9.7e-16	Down in AD	5.22e-18	-0.162617	Down in AD	-0.114425	Unchanged	0.131952	Unchanged	-0.0870356	Unchanged	-0.2677	Down in BiG
	NAPG	0.00170304	Up in AD	0.0134647	0.399682	Up in AD	0.185124	Unchanged	-0.181484	Unchanged	ND	ND	0.39999	Up in BiG
	NFATC2	1.67e-11	Up in AD	0.000246	0.207664	Up in AD	0.163668	Unchanged	-0.000797133	Unchanged	-0.046875	Unchanged	0.308332	Up in BiG
	NWD2	2.5e-11	Up in AD	9.3e-07	0.19853	Up in AD	0.0728479	Unchanged	-0.0403302	Unchanged	-0.0766768	Unchanged	0.240225	Up in BiG
	OLFM1	1.69e-12	Up in AD	6.05e-09	0.195937	Up in AD	-0.0453087	Unchanged	-0.153778	Unchanged	0.00668393	Unchanged	0.215011	Up in BiG
	PCOLCE	0.020707	Up in AD	0.01	0.104684	ND	0.116196	Unchanged	-0.212497	Unchanged	ND	ND	0.236947	Up in BiG
	PDLIM5	0.00676985	Down in AD	1.72e-07	-0.10395	Down in AD	-0.0270591	Unchanged	0.130397	Unchanged	-0.00903553	Unchanged	-0.227092	Down in BiG
	PGM2	1.27e-12	Up in AD	2.45e-12	0.150595	Up in AD	0.168986	Unchanged	0.0126581	Unchanged	-0.00751732	Unchanged	0.235943	Up in BiG
	PLCD1	2.49e-06	Up in AD	0.000392	0.13719	Up in AD	0.0724203	Unchanged	-0.0168646	Unchanged	-0.100188	Unchanged	0.275793	Up in BiG
	PLOD1	0.00207676	Up in AD	0.01	0.240088	ND	-0.104848	Unchanged	0.142494	Unchanged	ND	ND	0.598983	Up in BiG
	PORCN	9.54e-07	Up in AD	0.00412052	0.175864	Up in AD	0.137678	Unchanged	0.00343674	Unchanged	0.0122322	Unchanged	0.28664	Up in BiG
	PRDX1	0.031842	Up in AD	0.01	0.246719	ND	0.109186	Unchanged	0.167115	Unchanged	ND	ND	0.269855	Up in BiG
	PXN	0.0167964	Up in AD	0.000172	0.141412	Up in AD	0.0228553	Unchanged	0.0925	Unchanged	-0.0184555	Unchanged	0.257404	Up in BiG
	SAA4	1.76e-08	Up in AD	0.0422683	0.28281	Up in AD	0.0145215	Unchanged	0.11367	Unchanged	-0.0555652	Unchanged	0.248493	Up in BiG
	SAMHD1	0.000306	Up in AD	0.01	0.606691	Up in AD	-0.0573828	Unchanged	0.114533	Unchanged	0.177434	Up in 3xTG	0.0246957	Unchanged
	SCN7A	0.0292296	Down in AD	0.01	-0.119395	ND	0.0203257	Unchanged	-0.46647	Down in APP-KI	-0.186617	Down in 3xTG	0.166983	Unchanged
	SRXN1	1.91e-06	Up in AD	0.01	0.337743	ND	-0.0778066	Unchanged	0.135696	Unchanged	0.331968	Up in 3xTG	0.193267	Unchanged
	WLS	0.0033479	Up in AD	5.97e-07	0.223989	Up in AD	0.185917	Unchanged	0.0665553	Unchanged	0.141889	Up in 3xTG	0.00743716	Unchanged
	ACADL	1.3e-07	Down in AD	0.0170505	-0.281049	Down in AD	-0.175404	Unchanged	0.0624808	Unchanged	-0.153556	Down in 3xTG	-0.111695	Unchanged
	ADAL	0.0176474	Down in AD	0.0309197	-0.127478	Down in AD	-0.0352378	Unchanged	0.0114197	Unchanged	-0.318214	Down in 3xTG	-0.106982	Unchanged
	ARHGAP6	7.84e-11	Down in AD	4.17e-06	-0.202173	Down in AD	-0.0931431	Unchanged	-0.0976507	Unchanged	-0.113248	Down in 3xTG	0.430888	Unchanged
	ATP8A1	1.17e-07	Down in AD	2.29e-10	-0.130183	Down in AD	-0.0693619	Unchanged	0.0226114	Unchanged	-0.109792	Down in 3xTG	ND	ND
	CABP1	0.0194054	Down in AD	0.01	-0.139804	ND	-0.192692	Unchanged	-0.0355808	Unchanged	-0.12756	Down in 3xTG	ND	ND
	CCDC91	0.0142173	Down in AD	4.57e-08	-0.164638	Down in AD	-0.141974	Unchanged	-0.0367122	Unchanged	-0.145551	Down in 3xTG	0.031194	Unchanged
	CPNE9	0.0019047	Down in AD	0.000498	-0.14975	Down in AD	-0.202798	Unchanged	-0.0796806	Unchanged	-0.133275	Down in 3xTG	0.0436683	Unchanged
	DGKI	5.67e-05	Up in AD	1.37e-08	0.210513	Up in AD	0.0802817	Unchanged	-0.109239	Unchanged	0.175606	Up in 3xTG	-0.15288	Unchanged
	FNDC10	0.046157	Down in AD	0.0284379	-0.110017	Down in AD	-0.0995937	Unchanged	-0.0395227	Unchanged	-0.13176	Down in 3xTG	-0.000644176	Unchanged
	FUNDC2	0.0478205	Down in AD	0.01	-0.553141	ND	0.325936	Up in FAD	0.0737997	Unchanged	-0.24976	Down in 3xTG	0.170038	Unchanged
	GHITM	4.67e-06	Down in AD	0.01	-0.148904	Down in AD	-0.0808335	Unchanged	0.0582126	Unchanged	-0.151889	Down in 3xTG	0.104586	Unchanged
	GPC4	0.00354918	Down in AD	0.00179714	-0.201863	Down in AD	-0.134759	Unchanged	-0.121895	Unchanged	-0.115806	Down in 3xTG	-0.138755	Unchanged
	HABP4	4.61e-05	Down in AD	0.00076	-0.136543	Down in AD	-0.0423956	Unchanged	0.0404322	Unchanged	-0.131925	Down in 3xTG	0.0611227	Unchanged
	IL33	2.08e-16	Up in AD	0.000137	0.181235	Up in AD	-0.185684	Unchanged	0.339653	Unchanged	0.327849	Up in 3xTG	-0.144924	Unchanged
	IPCEF1	6.57e-09	Down in AD	0.00011	-0.285719	Down in AD	-0.171965	Unchanged	-0.015898	Unchanged	-0.162098	Down in 3xTG	-0.104781	Unchanged
	KNDC1	0.00511791	Down in AD	0.0481685	-0.147462	Down in AD	0.000474605	Unchanged	0.0195725	Unchanged	-0.130956	Down in 3xTG	0.101138	Unchanged
	MAGEE1	0.0223564	Down in AD	0.0231491	-0.273407	Down in AD	0.0486195	Unchanged	0.0772925	Unchanged	-0.195124	Down in 3xTG	0.0623278	Unchanged
	MAPT	1.59e-05	Down in AD	0.000112	-0.138959	Down in AD	-0.143828	Unchanged	-0.132853	Unchanged	-0.122644	Down in 3xTG	0.0238519	Unchanged
	MLIP	0.000355	Down in AD	3.39e-06	-0.122932	Down in AD	-0.00739994	Unchanged	-0.124361	Unchanged	-0.511279	Down in 3xTG	0.0734565	Unchanged
	MRPS16	0.0445456	Up in AD	6.76e-08	0.250563	Up in AD	0.00370425	Unchanged	-0.189712	Unchanged	0.121766	Up in 3xTG	0.119798	Unchanged
	MRPS24	4.32e-07	Up in AD	0.01	1.10786	Up in AD	0.224356	Unchanged	0.0349363	Unchanged	0.283586	Up in 3xTG	0.0605603	Unchanged
	MRPS9	0.0043253	Down in AD	0.000371	-0.129028	Down in AD	-0.134075	Unchanged	-0.0854041	Unchanged	-0.112945	Down in 3xTG	0.0310299	Unchanged
	NAT8L	0.0275863	Up in AD	0.0233025	0.278177	Up in AD	0.146608	Unchanged	0.0306033	Unchanged	0.22506	Up in 3xTG	-0.00720736	Unchanged
	NDUFAF7	5.45e-06	Up in AD	2.25e-07	0.244318	Up in AD	0.0896388	Unchanged	0.00339369	Unchanged	0.150711	Up in 3xTG	0.0321461	Unchanged
	NXPH1	0.024094	Up in AD	3.92e-06	0.293632	Up in AD	-0.0137351	Unchanged	-0.0694769	Unchanged	0.234123	Up in 3xTG	-0.0633135	Unchanged
	PDYN	0.000719	Up in AD	2.58e-05	0.273284	Up in AD	0.0540392	Unchanged	0.314447	Unchanged	0.153641	Up in 3xTG	0.0719274	Unchanged
	PTCD3	7.87e-13	Down in AD	1.37e-05	-0.13759	Down in AD	-0.0611219	Unchanged	-0.0731359	Unchanged	-0.168409	Down in 3xTG	0.0318865	Unchanged
	RAB26	0.0453043	Up in AD	0.0434968	0.333533	Up in AD	-0.0332	Unchanged	-0.0420234	Unchanged	0.380262	Up in 3xTG	0.0404768	Unchanged
	RAB27A	0.0177629	Up in AD	2.49e-09	0.178124	Up in AD	0.205998	Unchanged	-0.0867427	Unchanged	0.137061	Up in 3xTG	0.0564127	Unchanged
	RAB27B	0.0123194	Up in AD	0.000581	0.358085	Up in AD	-0.0453915	Unchanged	-0.196024	Unchanged	0.271876	Up in 3xTG	0.0752554	Unchanged
	SGSM2	1.5e-05	Up in AD	6.61e-10	0.133557	Up in AD	-0.0466917	Unchanged	-0.0254382	Unchanged	0.0532755	Unchanged	0.0353327	Unchanged
	SLC4A10	0.000708	Down in AD	4.36e-05	-0.182527	Down in AD	-0.0817157	Unchanged	-0.0763956	Unchanged	-0.0127715	Unchanged	-0.118521	Unchanged
	SLC7A3	0.0150946	Up in AD	1.22e-07	0.344083	Up in AD	-0.0359108	Unchanged	-0.220777	Down in APP-KI	ND	ND	-0.0925268	Unchanged
	TMEM30A	2.44e-08	Up in AD	0.0013656	0.177887	Up in AD	0.0429604	Unchanged	0.0519999	Unchanged	0.0510888	Unchanged	-0.0170252	Unchanged
	VAT1L	0.0486123	Up in AD	0.01	0.347881	ND	-0.0149123	Unchanged	-0.0255026	Unchanged	ND	ND	ND	ND
	AAMP	0.000175	Down in AD	8.99e-10	-0.202952	Down in AD	-0.0673089	Unchanged	-0.0114602	Unchanged	0.113209	Up in 3xTG	-0.054411	Unchanged
	AATK	0.0144429	Down in AD	0.0118539	-0.329304	Down in AD	0.0459992	Unchanged	-0.0331361	Unchanged	0.116952	Unchanged	-0.0986796	Unchanged
	ABCC5	1.14e-13	Down in AD	3.92e-15	-0.13246	Down in AD	-0.107421	Unchanged	-0.0533694	Unchanged	0.0491587	Unchanged	-0.192509	Unchanged
	ABHD14B	6.79e-14	Down in AD	2.1e-11	-0.155237	Down in AD	-0.179257	Unchanged	0.0325804	Unchanged	-0.0466537	Unchanged	-0.104107	Unchanged
	ABHD2	0.0473174	Down in AD	0.000454	-0.608379	Down in AD	0.00289613	Unchanged	-0.0308709	Unchanged	ND	ND	0.18461	Unchanged
	ABR	0.00104991	Down in AD	0.01	-0.110543	Down in AD	-0.146162	Unchanged	-0.0889109	Unchanged	0.0707499	Unchanged	0.0134443	Unchanged
	ABRACL	6.12e-12	Up in AD	0.000181	0.156746	Up in AD	0.0578494	Unchanged	-0.0363723	Unchanged	-0.0289207	Unchanged	0.00509958	Unchanged
	ADAM11	0.014756	Up in AD	0.01	0.126933	ND	-0.122155	Unchanged	-0.109957	Unchanged	ND	ND	0.200232	Unchanged
	ADCY1	2.04e-07	Up in AD	0.000192	0.134752	Up in AD	0.00675765	Unchanged	-0.103454	Unchanged	-0.0025322	Unchanged	-0.0250878	Unchanged
	ADCYAP1	0.00669584	Down in AD	0.0322201	-0.119238	Down in AD	-0.18492	Unchanged	-0.192838	Unchanged	0.0243096	Unchanged	-0.0910741	Unchanged
	ADGRA1	4.73e-05	Up in AD	0.00502232	0.187651	Up in AD	-0.0502341	Unchanged	-0.0458972	Unchanged	0.029729	Unchanged	0.171629	Unchanged
	ADH5	4.07e-06	Up in AD	0.000842	0.190481	Up in AD	0.0626615	Unchanged	0.0132838	Unchanged	0.0398586	Unchanged	0.132589	Unchanged
	AFAP1L1	0.000556	Down in AD	0.01	-0.165318	ND	0.0809901	Unchanged	-0.0845792	Unchanged	-0.0870154	Unchanged	0.287108	Up in BiG
	AFF4	0.00126348	Down in AD	0.00012	-0.165735	Down in AD	-0.176209	Unchanged	-0.0624286	Unchanged	-0.0544139	Unchanged	0.163788	Unchanged
	AGBL4	3.55e-06	Up in AD	0.000164	0.491902	Up in AD	-0.062282	Unchanged	-0.173342	Unchanged	-0.112256	Unchanged	0.0798262	Unchanged
	AKAP8L	2.26e-09	Up in AD	1.95e-09	0.100719	Up in AD	0.0807485	Unchanged	-0.049377	Unchanged	-0.050381	Unchanged	-0.139198	Unchanged
	ALDH9A1	0.00176305	Down in AD	0.0048522	-0.221993	Down in AD	-0.125425	Unchanged	0.017101	Unchanged	0.0751695	Unchanged	-0.187909	Unchanged
	ALKBH6	0.00375204	Down in AD	0.01	-0.229813	ND	-0.0397908	Unchanged	-0.0653873	Unchanged	ND	ND	-0.143788	Unchanged
	ALPL	3.42e-06	Up in AD	0.01	0.274665	ND	-0.0539755	Unchanged	-0.0610944	Unchanged	ND	ND	0.221909	Unchanged
	AMD1	0.0137927	Up in AD	0.01	0.136009	ND	0.00814785	Unchanged	0.149421	Unchanged	ND	ND	ND	ND
	AMPD2	4.61e-10	Down in AD	0.000336	-0.103196	Down in AD	-0.0934566	Unchanged	-0.0951582	Unchanged	-0.0135472	Unchanged	-0.0475105	Unchanged
	ANKRD34A	0.00212583	Down in AD	6.48e-08	-0.110384	Down in AD	-0.0560909	Unchanged	-0.188397	Unchanged	0.00343671	Unchanged	0.0550291	Unchanged
	ANKRD34C	0.00246466	Down in AD	0.01	-0.143896	ND	-0.0302545	Unchanged	-0.0857141	Unchanged	ND	ND	0.015912	Unchanged
	ANKRD45	9.65e-06	Up in AD	0.000853	0.125375	Up in AD	-0.091565	Unchanged	0.0799953	Unchanged	-0.0502126	Unchanged	-0.0590484	Unchanged
	AP1G2	1.49e-05	Down in AD	2.63e-06	-0.107424	Down in AD	-0.181567	Unchanged	-0.0244146	Unchanged	-0.0245596	Unchanged	-0.103983	Unchanged
	AP3M2	0.0146009	Up in AD	0.00210424	0.103936	Up in AD	0.108201	Unchanged	-0.135074	Unchanged	-0.0191283	Unchanged	0.175155	Unchanged
	ARFGAP2	2.75e-07	Down in AD	0.00689929	-0.215342	Down in AD	0.0191704	Unchanged	-0.0699198	Unchanged	0.215332	Up in 3xTG	0.101834	Unchanged
	ARL5B	1.63e-07	Down in AD	8.77e-10	-0.134472	Down in AD	-0.193185	Unchanged	-0.0945054	Unchanged	-0.0182169	Unchanged	-0.0607876	Unchanged
	ARVCF	1.08e-07	Down in AD	2.11e-11	-0.144136	Down in AD	-0.172471	Unchanged	-0.101458	Unchanged	0.0358261	Unchanged	-0.107678	Unchanged
	ASAP2	0.00224005	Down in AD	0.01	-0.117664	ND	-0.163716	Unchanged	-0.124054	Unchanged	0.021712	Unchanged	-0.0802246	Unchanged
	ASL	3.21e-06	Down in AD	0.00276621	-0.171919	ND	0.0240104	Unchanged	0.0403058	Unchanged	-0.0395008	Unchanged	0.0845096	Unchanged
	ASNS	8.17e-05	Down in AD	9.1e-05	-0.14707	Down in AD	-0.0612581	Unchanged	-0.156761	Unchanged	-0.024339	Unchanged	-0.0785854	Unchanged
	ATP1A1	0.00647135	Up in AD	0.01	0.534063	ND	0.0266242	Unchanged	-0.120967	Unchanged	ND	ND	-0.0623567	Unchanged
	ATP1A3	9.1e-11	Up in AD	2.44e-07	0.257783	Up in AD	0.133533	Unchanged	-0.0635807	Unchanged	-0.0155093	Unchanged	0.244771	Unchanged
	ATP1A4	0.000663	Down in AD	0.01	-0.432637	Down in AD	0.150495	Unchanged	-0.0517347	Unchanged	0.219231	Up in 3xTG	0.32704	Unchanged
	ATP5A1	6.54e-06	Down in AD	3.77e-07	-0.114024	Down in AD	-0.0450241	Unchanged	-0.0123095	Unchanged	-0.0984662	Unchanged	-0.033572	Unchanged
	BCKDK	1.41e-10	Up in AD	0.0110154	0.111897	Up in AD	-0.0128506	Unchanged	-0.0222847	Unchanged	0.0175337	Unchanged	0.125208	Unchanged
	BCO2	0.00652874	Up in AD	0.00166135	0.196842	Up in AD	-0.00719734	Unchanged	0.0522709	Unchanged	0.040539	Unchanged	0.0598886	Unchanged
	BDH2	8.03e-05	Up in AD	7.13e-05	0.204175	ND	0.00387603	Unchanged	0.152757	Unchanged	-0.0140541	Unchanged	0.027497	Unchanged
	BDNF	0.000297	Up in AD	0.01	0.251358	ND	-0.014214	Unchanged	-0.0691824	Unchanged	-0.0649853	Unchanged	-0.0419705	Unchanged
	BIRC2	0.00743927	Up in AD	0.0119185	0.188443	Up in AD	-0.0333475	Unchanged	-0.0605341	Unchanged	-0.0987632	Unchanged	0.0972835	Unchanged
	BLVRB	0.025684	Down in AD	0.01	-0.132097	ND	-0.0534199	Unchanged	0.00643528	Unchanged	ND	ND	0.0667684	Unchanged
	BMPR1A	3.04e-05	Up in AD	0.01	1.71516	ND	0.0560161	Unchanged	0.00970608	Unchanged	0.273949	Unchanged	ND	ND
	BOLA2	0.00251128	Up in AD	0.0100961	0.276959	Up in AD	-0.239428	Down in FAD	0.0567917	Unchanged	-0.18826	Unchanged	-0.0576502	Unchanged
	BRD2	0.0148709	Up in AD	0.00229758	0.218267	Up in AD	-0.126597	Unchanged	0.0645241	Unchanged	ND	ND	0.0839259	Unchanged
	BRD3	0.00943883	Up in AD	0.000202	0.110801	Up in AD	-0.0480456	Unchanged	-0.0932988	Unchanged	-0.0547498	Unchanged	0.112269	Unchanged
	BRPF1	0.0012711	Up in AD	2.97e-05	0.428871	Up in AD	-0.0134175	Unchanged	-0.118136	Unchanged	-0.265062	Down in 3xTG	0.340172	Unchanged
	C1QTNF5	1.62e-06	Up in AD	0.0193229	0.230921	Up in AD	0.0955695	Unchanged	0.196432	Unchanged	0.0409001	Unchanged	0.114016	Unchanged
	C3	2.22e-05	Down in AD	7.15e-05	-0.107693	Down in AD	-0.193036	Unchanged	0.23208	Unchanged	0.0408223	Unchanged	0.0505257	Unchanged
	C4BPA	5.26e-08	Down in AD	2.92e-08	-0.160266	Down in AD	-0.172493	Unchanged	0.00828909	Unchanged	-0.0115854	Unchanged	-0.0633505	Unchanged
	CA2	1.45e-05	Up in AD	0.000833	0.120605	Up in AD	-0.00151632	Unchanged	0.0848732	Unchanged	-0.00970738	Unchanged	0.0359844	Unchanged
	CA3	0.0116168	Up in AD	0.00404491	0.107924	Up in AD	-0.061277	Unchanged	-0.133862	Unchanged	-0.011005	Unchanged	ND	ND
	CACHD1	0.040977	Up in AD	0.01	0.170986	ND	0.0528577	Unchanged	0.1412	Unchanged	ND	ND	ND	ND
	CACNA1B	0.0248963	Down in AD	1.71e-11	-0.103593	Down in AD	-0.0854329	Unchanged	-0.142221	Unchanged	0.0563308	Unchanged	0.0217594	Unchanged
	CAMK1G	3.77e-10	Up in AD	0.0327007	0.144453	Up in AD	-0.0191974	Unchanged	-0.161109	Unchanged	-0.0558398	Unchanged	0.0583798	Unchanged
	CAMK4	0.0169845	Down in AD	0.0053977	-0.199681	Down in AD	-0.0519143	Unchanged	-0.115564	Unchanged	ND	ND	ND	ND
	CBX5	0.00258236	Down in AD	0.01	-0.239312	ND	-0.155723	Unchanged	-0.039547	Unchanged	-0.0557537	Unchanged	-0.0880487	Unchanged
	CCDC28A	1.53e-15	Down in AD	3.62e-05	-0.18198	Down in AD	-0.113262	Unchanged	-0.0427148	Unchanged	0.0642416	Unchanged	-0.0502133	Unchanged
	CD276	0.015572	Up in AD	0.01	0.154613	ND	0.0455777	Unchanged	-0.219764	Unchanged	0.0696812	Unchanged	0.180982	Unchanged
	CDC42	0.00044	Up in AD	0.01	0.217637	ND	0.0804525	Unchanged	-0.0487304	Unchanged	ND	ND	-0.139061	Unchanged
	CDH20	3.1e-05	Up in AD	9.67e-12	0.399302	Up in AD	0.192901	Unchanged	0.0765365	Unchanged	-0.0415907	Unchanged	-0.0353097	Unchanged
	CDH22	1.32e-05	Down in AD	4.84e-09	-0.168078	Down in AD	-0.0960523	Unchanged	-0.204356	Unchanged	-0.0263781	Unchanged	0.157965	Unchanged
	CDK5R2	0.00279781	Up in AD	0.0108616	0.254248	Up in AD	-0.237744	Down in FAD	-0.0346422	Unchanged	-0.0539953	Unchanged	-0.10699	Unchanged
	CEND1	7.26e-11	Up in AD	0.000386	0.203175	Up in AD	-0.0547584	Unchanged	-0.0679801	Unchanged	0.0457074	Unchanged	-0.0703434	Unchanged
	CETN3	0.00654467	Down in AD	7.77e-05	-0.119826	Down in AD	-0.138723	Unchanged	0.0356462	Unchanged	-0.0229825	Unchanged	0.0664916	Unchanged
	CFD	0.0146544	Up in AD	0.01	0.135467	ND	-0.162423	Unchanged	-0.120299	Unchanged	-0.0347805	Unchanged	-0.0706984	Unchanged
	CHGA	0.0147258	Down in AD	0.0019079	-0.104208	Down in AD	-0.0454382	Unchanged	0.0745523	Unchanged	-0.0180882	Unchanged	0.0160251	Unchanged
	CHML	0.0154846	Down in AD	0.0155214	-0.175222	Down in AD	-0.0865324	Unchanged	-0.133666	Unchanged	0.0490206	Unchanged	-0.0104452	Unchanged
	CHRM3	0.0130578	Up in AD	0.01	0.327711	ND	-0.073059	Unchanged	-0.136997	Unchanged	-0.0800512	Unchanged	0.11663	Unchanged
	CLDN10	0.00053	Down in AD	5.62e-06	-0.15531	Down in AD	-0.0599064	Unchanged	-0.0677836	Unchanged	0.0658669	Unchanged	0.0906752	Unchanged
	COA6	0.00145582	Down in AD	2.4e-05	-0.393616	Down in AD	0.0589994	Unchanged	-0.0456759	Unchanged	ND	ND	0.0748234	Unchanged
	COL15A1	0.00534215	Up in AD	0.01	0.205488	ND	-0.145621	Unchanged	-0.321232	Down in APP-KI	ND	ND	0.00540758	Unchanged
	COQ9	8.88e-06	Down in AD	6.08e-06	-0.199649	Down in AD	-0.0977986	Unchanged	0.0351775	Unchanged	-0.105688	Unchanged	0.133106	Unchanged
	COX19	0.0142389	Up in AD	0.0133126	0.135523	Up in AD	0.0122192	Unchanged	0.0081449	Unchanged	0.0426465	Unchanged	-0.133916	Unchanged
	CPN2	0.0423393	Down in AD	0.00880195	-0.111512	Down in AD	-0.0317778	Unchanged	0.0408348	Unchanged	ND	ND	0.133102	Unchanged
	CRELD1	0.0006	Up in AD	0.01	0.152506	ND	0.0101268	Unchanged	-0.0646856	Unchanged	ND	ND	ND	ND
	CRH	1.95e-06	Up in AD	7.83e-08	0.166959	Up in AD	-0.0382886	Unchanged	0.0166332	Unchanged	-0.160413	Unchanged	0.167272	Unchanged
	CYP2S1	6.28e-08	Up in AD	1.01e-10	0.157117	Up in AD	0.0320044	Unchanged	-0.00234969	Unchanged	-0.107641	Down in 3xTG	-0.821987	Down in BiG
	DAP3	0.00201345	Down in AD	0.01	-0.25765	ND	-0.020218	Unchanged	-0.101458	Unchanged	0.0222575	Unchanged	0.460748	Up in BiG
	DAPK1	2.58e-08	Down in AD	6.67e-16	-0.113257	Down in AD	-0.172283	Unchanged	-0.0608555	Unchanged	-0.0698928	Unchanged	0.0471638	Unchanged
	DCTPP1	3.71e-08	Down in AD	1.35e-08	-0.185242	Down in AD	-0.0810922	Unchanged	0.00487408	Unchanged	0.0268508	Unchanged	-0.0504957	Unchanged
	DDR2	0.000109	Down in AD	0.000692	-0.104202	Down in AD	-0.114291	Unchanged	0.0688998	Unchanged	0.0705817	Unchanged	-0.0802927	Unchanged
	DEK	0.0203763	Down in AD	1e-07	-0.118253	Down in AD	-0.0256318	Unchanged	-0.103619	Unchanged	-0.00399057	Unchanged	-0.210053	Unchanged
	DGKG	0.00511305	Down in AD	0.01	-0.296206	ND	0.0623935	Unchanged	-0.0366975	Unchanged	ND	ND	ND	ND
	DHPS	0.00448409	Up in AD	0.000369	0.10201	Up in AD	-0.0290027	Unchanged	0.00431857	Unchanged	-0.0769543	Unchanged	-0.145843	Unchanged
	DIRAS1	0.0198908	Down in AD	0.044249	-0.10157	Down in AD	-0.0607387	Unchanged	0.0349033	Unchanged	-0.0196912	Unchanged	-0.0234749	Unchanged
	DLD	1.37e-05	Up in AD	0.01	0.451908	ND	0.0336345	Unchanged	-0.10489	Unchanged	ND	ND	0.0958121	Unchanged
	DLST	0.0324147	Up in AD	0.01	0.109855	ND	-0.0860188	Unchanged	-0.166861	Unchanged	ND	ND	-0.0829037	Unchanged
	DNAJC12	3.59e-06	Down in AD	5.23e-14	-0.108201	Down in AD	-0.119248	Unchanged	0.075791	Unchanged	-0.0887485	Unchanged	0.0799428	Unchanged
	DNAJC19	0.00244017	Up in AD	2.06e-05	0.139395	Up in AD	0.173628	Unchanged	-0.123425	Unchanged	0.0950721	Unchanged	0.0625699	Unchanged
	DOCK4	1.3e-06	Down in AD	2.99e-08	-0.146074	Down in AD	-0.119214	Unchanged	-0.0287325	Unchanged	0.0724412	Unchanged	-0.100268	Unchanged
	DTX4	0.0093926	Down in AD	0.01	-0.402866	ND	0.106741	Unchanged	-0.0469821	Unchanged	-0.100845	Unchanged	0.523956	Unchanged
	EEPD1	0.0161632	Up in AD	0.01	0.23834	ND	-0.129482	Unchanged	-0.00639881	Unchanged	ND	ND	0.0246246	Unchanged
	EI24	6.89e-06	Down in AD	0.000172	-0.141663	Down in AD	0.00181809	Unchanged	-0.0178843	Unchanged	-0.0905934	Unchanged	0.122981	Unchanged
	ELK1	0.00591404	Up in AD	9.95e-05	0.109818	Up in AD	-0.09591	Unchanged	-0.00978929	Unchanged	0.0666491	Unchanged	-0.0356982	Unchanged
	EMX1	0.00818281	Down in AD	0.00170649	-0.126482	ND	-0.0792456	Unchanged	-0.118759	Unchanged	-0.0286777	Unchanged	0.0852395	Unchanged
	EPHX4	0.044215	Down in AD	0.01	-0.155945	ND	-0.0831204	Unchanged	0.0792589	Unchanged	ND	ND	0.0917785	Unchanged
	ETF1	1.17e-05	Up in AD	0.00182192	0.144716	Up in AD	-0.0436837	Unchanged	-0.0256742	Unchanged	-0.0888264	Unchanged	0.0846284	Unchanged
	EVI5L	2.8e-08	Down in AD	6.21e-06	-0.134339	Down in AD	-0.0206082	Unchanged	-0.0790937	Unchanged	0.00774049	Unchanged	0.0280144	Unchanged
	EZH2	1.13e-07	Down in AD	2.1e-07	-0.13533	Down in AD	0.0963567	Unchanged	0.129141	Unchanged	0.0382985	Unchanged	0.0425082	Unchanged
	F10	0.00808579	Down in AD	0.000566	-0.193689	Down in AD	-0.0307817	Unchanged	0.210465	Unchanged	-0.0272877	Unchanged	-0.0325109	Unchanged
	FAHD1	0.0199187	Up in AD	0.000553	0.11897	Up in AD	-0.0812208	Unchanged	0.0125754	Unchanged	-0.0476041	Unchanged	0.0611217	Unchanged
	FAM117B	4.07e-05	Up in AD	0.01	0.419765	ND	-0.00105251	Unchanged	-0.107901	Unchanged	ND	ND	ND	ND
	FAM160A2	3.32e-08	Down in AD	1.85e-09	-0.15072	Down in AD	-0.0955175	Unchanged	-0.0958979	Unchanged	0.0536989	Unchanged	-0.0962852	Unchanged
	FAM3A	0.000252	Down in AD	0.01	-0.134264	Down in AD	-0.0783195	Unchanged	0.00365911	Unchanged	0.0132967	Unchanged	0.151443	Unchanged
	FAM50A	0.0486123	Up in AD	0.01	0.107654	ND	-0.17825	Unchanged	-0.029636	Unchanged	ND	ND	0.135271	Unchanged
	FARSA	0.0309617	Up in AD	0.01	0.109539	ND	-0.198094	Unchanged	0.033569	Unchanged	ND	ND	0.312805	Unchanged
	FARSB	0.0180502	Up in AD	0.01	0.241402	ND	-0.147563	Unchanged	-0.0648496	Unchanged	0.0581165	Unchanged	-0.00595934	Unchanged
	FASTKD5	0.0156612	Up in AD	0.01	0.184647	ND	-0.0550609	Unchanged	0.0387828	Unchanged	0.0735915	Unchanged	0.149131	Unchanged
	FAXC	0.00119652	Down in AD	0.0103349	-0.102672	Down in AD	-0.0458557	Unchanged	-0.0220466	Unchanged	0.0236267	Unchanged	-0.0261569	Unchanged
	FBP2	0.00244729	Down in AD	0.00383998	-0.259864	Down in AD	-0.0308312	Unchanged	-0.0928611	Unchanged	-0.00230127	Unchanged	0.0844254	Unchanged
	FBXL16	0.00176122	Up in AD	0.00537878	0.182522	Up in AD	0.119393	Unchanged	-0.124024	Unchanged	0.0561682	Unchanged	0.0467263	Unchanged
	FDX2	0.0046645	Up in AD	0.01	0.100608	ND	0.0597946	Unchanged	-0.0607854	Unchanged	ND	ND	0.131008	Unchanged
	FEM1C	4.52e-11	Down in AD	0.000599	-0.138274	Down in AD	-0.146398	Unchanged	-0.0984518	Unchanged	-0.0772207	Unchanged	-0.0285913	Unchanged
	FJX1	8.15e-06	Down in AD	8.69e-05	-0.161482	Down in AD	0.260682	Up in FAD	-0.306699	Down in APP-KI	-0.0157754	Unchanged	0.179124	Unchanged
	FOXG1	6.68e-14	Up in AD	3.93e-10	0.202214	Up in AD	-0.0421409	Unchanged	-0.0692263	Unchanged	-0.00217341	Unchanged	0.0812181	Unchanged
	FZD7	2.69e-05	Up in AD	0.0292244	0.251223	Up in AD	-0.216147	Down in FAD	0.0604685	Unchanged	-0.0716947	Unchanged	0.171795	Unchanged
	G3BP2	1.56e-10	Down in AD	9.89e-09	-0.123577	Down in AD	-0.122762	Unchanged	-0.0508166	Unchanged	-0.0854396	Unchanged	-0.160846	Unchanged
	GAB2	0.0015933	Down in AD	0.01	-0.132946	Down in AD	-0.0375477	Unchanged	-0.0533111	Unchanged	-0.0585189	Unchanged	0.0407248	Unchanged
	GALNT16	0.0378532	Down in AD	0.0256313	-0.170413	Down in AD	0.0826931	Unchanged	0.081408	Unchanged	-0.100257	Unchanged	0.0941529	Unchanged
	GALNT7	0.00378852	Down in AD	0.00708134	-0.192269	Down in AD	-0.127262	Unchanged	0.00506196	Unchanged	0.0307443	Unchanged	-0.0909582	Unchanged
	GAS7	8.16e-08	Up in AD	0.00109814	0.139014	Up in AD	-0.0159609	Unchanged	-0.154623	Unchanged	-0.151547	Down in 3xTG	0.109764	Unchanged
	GJB6	1.05e-08	Up in AD	0.036508	0.145601	Up in AD	0.112805	Unchanged	0.360046	Up in APP-KI	-0.0611681	Unchanged	0.186317	Unchanged
	GNA12	0.0260172	Down in AD	0.01	-0.403237	ND	-0.170297	Unchanged	0.0363833	Unchanged	ND	ND	ND	ND
	GNG12	0.000958	Up in AD	0.01	0.270914	Up in AD	-0.168354	Unchanged	0.0699752	Unchanged	ND	ND	-0.139426	Unchanged
	GPT	0.000145	Up in AD	0.026747	0.117569	Up in AD	0.12727	Unchanged	-0.03473	Unchanged	-0.283233	Down in 3xTG	0.176726	Unchanged
	GRIA3	1.48e-09	Up in AD	0.0485889	0.136133	Up in AD	0.0588895	Unchanged	-0.123585	Unchanged	0.0266577	Unchanged	0.0104293	Unchanged
	GRK2	4.12e-07	Up in AD	0.00415562	0.121845	Up in AD	-0.0802299	Unchanged	-0.0248947	Unchanged	-0.0136711	Unchanged	0.0305047	Unchanged
	GSTA4	0.0294978	Up in AD	0.0117617	0.246444	Up in AD	-0.0327707	Unchanged	0.020994	Unchanged	0.141396	Unchanged	-0.0179729	Unchanged
	HDAC9	0.00109054	Down in AD	0.0125164	-0.12347	Down in AD	0.103481	Unchanged	-0.0619135	Unchanged	0.112635	Up in 3xTG	0.117753	Unchanged
	HDGF	0.0129357	Up in AD	0.01	0.234748	ND	0.0154927	Unchanged	0.087316	Unchanged	-0.0768391	Unchanged	0.0561189	Unchanged
	HEPACAM	0.0389384	Up in AD	0.01	0.143687	ND	-0.146032	Unchanged	0.140665	Unchanged	ND	ND	-0.0852069	Unchanged
	HERPUD2	0.00308986	Up in AD	0.01	0.185732	ND	-0.0401572	Unchanged	-0.0119563	Unchanged	ND	ND	0.368346	Unchanged
	HIVEP3	8.47e-13	Up in AD	0.000439	0.178042	Up in AD	-0.0549152	Unchanged	0.031383	Unchanged	-0.0082324	Unchanged	0.121938	Unchanged
	HMGA1	0.00446168	Up in AD	0.01	0.308619	ND	-0.104128	Unchanged	0.138206	Unchanged	-0.130669	Down in 3xTG	0.00364246	Unchanged
	HMGN5	0.0306382	Up in AD	0.0158705	0.341577	Up in AD	-0.070426	Unchanged	0.00920571	Unchanged	-0.0930708	Unchanged	0.0989414	Unchanged
	HNMT	9.7e-15	Up in AD	7.15e-08	0.253929	Up in AD	0.110466	Unchanged	-0.0379823	Unchanged	0.0207227	Unchanged	0.189452	Unchanged
	HTR1B	6.7e-07	Up in AD	0.00263697	0.149354	Up in AD	0.0237276	Unchanged	-0.0448648	Unchanged	-0.134089	Unchanged	0.185891	Unchanged
	HYOU1	0.0462113	Up in AD	0.01	0.102419	ND	-0.211785	Down in FAD	0.0155571	Unchanged	-0.0773757	Unchanged	-0.351682	Down in BiG
	IL18	0.0110593	Down in AD	0.0484554	-0.128974	Down in AD	-0.0942605	Unchanged	0.0657965	Unchanged	-0.0705728	Unchanged	0.131511	Unchanged
	IP6K2	0.045543	Up in AD	0.01	0.101188	ND	-0.0424207	Unchanged	0.0325846	Unchanged	0.110852	Unchanged	0.0732851	Unchanged
	ITGA2B	0.000225737	Up in AD	0.00456095	0.196396	Up in AD	0.0480968	Unchanged	-0.0911689	Unchanged	-0.0548915	Unchanged	ND	ND
	ITGA3	7.99e-08	Up in AD	0.000131	0.223985	Up in AD	0.115021	Unchanged	-0.0946405	Unchanged	0.00493257	Unchanged	0.117198	Unchanged
	ITGB3	0.00161694	Up in AD	0.01	0.1002	ND	-0.0873531	Unchanged	0.0732627	Unchanged	ND	ND	-0.158584	Unchanged
	ITIH4	4.95e-07	Down in AD	1.12e-06	-0.235086	Down in AD	-0.0398776	Unchanged	0.281032	Unchanged	-0.010129	Unchanged	-0.0186698	Unchanged
	ITPKB	1.03e-07	Down in AD	0.000218	-0.16427	Down in AD	-0.0670558	Unchanged	0.0124536	Unchanged	-0.0385992	Unchanged	-0.0721299	Unchanged
	KANK2	2.73e-05	Down in AD	2.5e-06	-0.143667	Down in AD	-0.0596362	Unchanged	-0.00371345	Unchanged	-0.0960012	Unchanged	-0.0142852	Unchanged
	KANK4	2.6e-08	Down in AD	0.00076	-0.244551	Down in AD	-0.083518	Unchanged	0.0846208	Unchanged	-0.0577477	Unchanged	-0.0987158	Unchanged
	KBTBD3	0.0077059	Down in AD	5.47e-06	-0.12302	Down in AD	-0.0215644	Unchanged	0.0984951	Unchanged	-0.0535505	Unchanged	0.0149331	Unchanged
	KBTBD7	0.0275454	Down in AD	0.00361892	-0.21303	Down in AD	-0.185359	Unchanged	-0.00351555	Unchanged	-0.0905118	Unchanged	-0.185911	Unchanged
	KCNN1	2.82e-09	Down in AD	3.15e-07	-0.110195	Down in AD	-0.166006	Unchanged	0.0738822	Unchanged	0.0644612	Unchanged	-0.157177	Unchanged
	KCNN3	0.0366484	Down in AD	0.01	-0.11103	ND	0.00246148	Unchanged	0.112653	Unchanged	-0.0175976	Unchanged	0.030511	Unchanged
	KCTD7	5.41e-05	Down in AD	0.000105	-0.122312	Down in AD	-0.12575	Unchanged	0.134331	Unchanged	-0.0927488	Unchanged	-0.0504219	Unchanged
	KIF5A	3.24e-07	Down in AD	3.39e-05	-0.101837	Down in AD	-0.160549	Unchanged	0.0132243	Unchanged	-0.0165177	Unchanged	0.0523059	Unchanged
	KIF5C	2.77e-11	Up in AD	6.98e-06	0.133469	Up in AD	0.0622876	Unchanged	-0.0150993	Unchanged	-0.0182165	Unchanged	0.114659	Unchanged
	KLC2	0.0302376	Down in AD	0.01	-0.378491	ND	0.920852	Up in FAD	0.0418788	Unchanged	ND	ND	0.877703	Up in BiG
	KLHL3	1.47e-09	Down in AD	1.16e-13	-0.103799	Down in AD	-0.0351629	Unchanged	-0.0156187	Unchanged	-0.000354207	Unchanged	-0.00705768	Unchanged
	LARP4B	4.13e-06	Down in AD	4.52e-10	-0.148473	Down in AD	-0.019466	Unchanged	0.0611082	Unchanged	-0.00553974	Unchanged	0.04246	Unchanged
	LGI2	5.81e-09	Down in AD	2.31e-06	-0.182278	Down in AD	0.149436	Unchanged	0.170532	Unchanged	0.0774841	Unchanged	-0.0641887	Unchanged
	LINGO1	2.39e-14	Down in AD	2.89e-12	-0.236998	Down in AD	-0.0951856	Unchanged	-0.163283	Unchanged	-0.0641722	Unchanged	0.109613	Unchanged
	LINGO3	0.00118084	Up in AD	0.01	0.14924	Up in AD	0.0257997	Unchanged	-0.11825	Unchanged	0.224318	Unchanged	0.247706	Unchanged
	LMTK2	1.73e-07	Down in AD	0.0442471	-0.151824	Down in AD	-0.176608	Unchanged	-0.0214561	Unchanged	-0.00193987	Unchanged	0.0376147	Unchanged
	LPCAT4	3.43e-08	Down in AD	9.46e-09	-0.143816	Down in AD	-0.0660419	Unchanged	-0.0788077	Unchanged	0.0179835	Unchanged	0.111144	Unchanged
	LPIN1	2.18e-05	Up in AD	1.01e-05	0.118445	Up in AD	-0.0127794	Unchanged	0.0625872	Unchanged	-0.163135	Down in 3xTG	0.0240292	Unchanged
	LPL	1.47e-05	Up in AD	0.01	0.113771	Up in AD	-0.010357	Unchanged	1.00384	Up in APP-KI	-0.176914	Down in 3xTG	-0.00818618	Unchanged
	LRPPRC	1.25e-10	Up in AD	0.00125687	0.22049	Up in AD	-0.0510324	Unchanged	-0.0850446	Unchanged	-0.164457	Down in 3xTG	-0.00974059	Unchanged
	LRRC4B	3.38e-05	Up in AD	1.4e-08	0.16488	Up in AD	0.0199272	Unchanged	-0.100824	Unchanged	-0.122418	Down in 3xTG	-0.0946921	Unchanged
	LRRC57	7.4e-10	Up in AD	0.00115346	0.121363	Up in AD	-0.124938	Unchanged	-0.117451	Unchanged	0.0978725	Unchanged	0.125509	Unchanged
	LRRC75A	5.52e-06	Up in AD	2.23e-14	0.175648	Up in AD	-0.0394288	Unchanged	-0.158909	Unchanged	0.0134446	Unchanged	-0.107099	Unchanged
	LRRN3	0.0459447	Down in AD	0.00664109	-0.116422	Down in AD	-0.140367	Unchanged	0.0612973	Unchanged	0.02687	Unchanged	-0.105064	Unchanged
	LRRTM3	7.83e-05	Up in AD	1.25e-07	0.15437	Up in AD	-0.146261	Unchanged	-0.159962	Unchanged	-0.0386622	Unchanged	-0.0692829	Unchanged
	LRTM2	0.000707	Up in AD	0.01	0.180053	ND	-0.122051	Unchanged	0.0489476	Unchanged	ND	ND	0.00099767	Unchanged
	LUC7L	8.66e-06	Down in AD	0.01	-0.150996	ND	-0.0783527	Unchanged	0.0642284	Unchanged	-0.0292244	Unchanged	-0.0216558	Unchanged
	LUC7L2	8.84e-06	Up in AD	1.62e-08	0.118332	Up in AD	0.133244	Unchanged	0.0532207	Unchanged	0.0354066	Unchanged	0.0420434	Unchanged
	LUC7L3	0.00432293	Down in AD	0.000931	-0.135035	Down in AD	-0.0306706	Unchanged	0.0479413	Unchanged	0.0703499	Unchanged	-0.0659137	Unchanged
	MACROD1	0.000128	Up in AD	0.0249394	0.1295	Up in AD	-0.00649649	Unchanged	0.155643	Unchanged	-0.0524192	Unchanged	-0.036706	Unchanged
	MAOB	0.0360422	Up in AD	0.01	0.157353	ND	-0.0078505	Unchanged	-0.155458	Unchanged	ND	ND	0.306987	Unchanged
	MAP2K6	0.00013	Down in AD	1.68e-10	-0.184585	Down in AD	-0.0614036	Unchanged	-0.00173012	Unchanged	-0.0319571	Unchanged	0.0790584	Unchanged
	MAP2K7	0.00279274	Down in AD	0.01	-0.182117	Down in AD	-0.0407654	Unchanged	-0.0775238	Unchanged	-0.0612371	Unchanged	0.12171	Unchanged
	MAP3K5	0.000185	Up in AD	0.01	0.599708	Up in AD	0.0481984	Unchanged	-0.117853	Unchanged	ND	ND	-0.0235341	Unchanged
	MAP3K6	0.00084	Up in AD	0.01	0.214979	Up in AD	0.10559	Unchanged	-0.0992612	Unchanged	-0.00224353	Unchanged	0.200785	Unchanged
	MAP3K9	0.00985438	Up in AD	0.0002	0.185703	Up in AD	-0.229205	Down in FAD	-0.163037	Unchanged	-0.0401251	Unchanged	-0.207745	Down in BiG
	MAPK1	0.0149523	Down in AD	0.00237612	-0.111003	Down in AD	-0.0210998	Unchanged	-0.0172773	Unchanged	-0.103433	Unchanged	0.0730949	Unchanged
	MAPK8IP3	0.0171467	Down in AD	0.00117456	-0.122993	Down in AD	-0.149064	Unchanged	-0.171441	Unchanged	-0.12605	Unchanged	-0.0965148	Unchanged
	MEGF9	0.0239225	Down in AD	0.013259	-0.130538	Down in AD	-0.0225985	Unchanged	-0.0804629	Unchanged	-0.109346	Unchanged	0.103491	Unchanged
	MGAT1	0.0158308	Down in AD	0.00228901	-0.139677	Down in AD	-0.0840926	Unchanged	0.0252531	Unchanged	-0.0574691	Unchanged	0.0473266	Unchanged
	MGST3	0.000719	Down in AD	6.54e-05	-0.111169	Down in AD	-0.115325	Unchanged	0.0192148	Unchanged	-0.082672	Unchanged	0.0646964	Unchanged
	MIGA1	0.00191443	Down in AD	0.000488	-0.185785	Down in AD	-0.0825429	Unchanged	0.0960755	Unchanged	-0.0779636	Unchanged	0.0546029	Unchanged
	MITD1	0.00191443	Down in AD	4.46e-05	-0.184894	Down in AD	-0.128674	Unchanged	-0.0734853	Unchanged	-0.0974651	Unchanged	-0.0512576	Unchanged
	MOB1A	7.32e-05	Down in AD	0.0258046	-0.124112	Down in AD	-0.066071	Unchanged	0.0998263	Unchanged	-0.0375298	Unchanged	0.0279708	Unchanged
	MPP3	0.000762	Down in AD	0.000621	-0.153258	Down in AD	-0.103971	Unchanged	-0.133784	Unchanged	-0.0701339	Unchanged	0.0351938	Unchanged
	MRPL30	0.00176149	Down in AD	0.000146	-0.130296	Down in AD	-0.0724729	Unchanged	-0.054991	Unchanged	-0.0687887	Unchanged	-0.0170869	Unchanged
	MRPL42	4.9e-08	Up in AD	9.13e-11	0.279673	ND	-0.0813066	Unchanged	0.000444265	Unchanged	0.0124364	Unchanged	-0.0953031	Unchanged
	MRPS10	0.0162828	Down in AD	4.2e-10	-0.181918	Down in AD	0.0604984	Unchanged	-0.0695477	Unchanged	-0.0527942	Unchanged	0.0756687	Unchanged
	MRPS18B	8.39e-12	Down in AD	5.76e-07	-0.11749	Down in AD	-0.110149	Unchanged	-0.0326812	Unchanged	-0.0553098	Unchanged	0.0312312	Unchanged
	MRPS2	6.67e-07	Down in AD	0.0396654	-0.17826	Down in AD	-0.119448	Unchanged	-0.0502205	Unchanged	-0.0151825	Unchanged	-0.045115	Unchanged
	MRPS22	1.55e-09	Down in AD	3.95e-06	-0.106215	Down in AD	-0.13661	Unchanged	-0.0679659	Unchanged	-0.0669762	Unchanged	0.0330309	Unchanged
	MRPS23	4.09e-15	Down in AD	0.00439148	-0.20282	Down in AD	-0.0910051	Unchanged	-0.0638513	Unchanged	-0.0981129	Unchanged	0.0498957	Unchanged
	MRPS25	1.43e-08	Down in AD	0.0131317	-0.117073	Down in AD	-0.122399	Unchanged	-0.0666004	Unchanged	-0.053261	Unchanged	-0.00659185	Unchanged
	MRPS35	9.17e-08	Down in AD	8.48e-05	-0.158128	Down in AD	-0.0621596	Unchanged	-0.0509151	Unchanged	-0.0873156	Unchanged	-0.00269226	Unchanged
	MRPS7	4.95e-12	Down in AD	0.00125773	-0.240619	Down in AD	-0.110482	Unchanged	-0.0765381	Unchanged	-0.0757456	Unchanged	0.031023	Unchanged
	MYH7B	2.8e-09	Down in AD	1.44e-08	-0.101088	Down in AD	-0.128534	Unchanged	-0.0395582	Unchanged	-0.0232903	Unchanged	0.0341205	Unchanged
	NACC2	0.000759	Up in AD	0.01	0.214609	ND	-0.050626	Unchanged	-0.108275	Unchanged	-0.0604289	Unchanged	0.0778735	Unchanged
	NAP1L3	8.13e-05	Down in AD	0.031067	-0.105085	Down in AD	-0.0690136	Unchanged	0.126665	Unchanged	ND	ND	-0.033429	Unchanged
	NDRG2	1.74e-06	Down in AD	7.96e-15	-0.110705	Down in AD	-0.1022	Unchanged	0.0989505	Unchanged	0.0105832	Unchanged	-0.0169246	Unchanged
	NDUFA10	1.4e-12	Down in AD	5.18e-06	-0.130573	Down in AD	-0.19959	Unchanged	-0.0396579	Unchanged	0.124468	Up in 3xTG	0.158143	Unchanged
	NDUFA11	2.13e-05	Up in AD	6.76e-05	0.17827	Up in AD	0.021127	Unchanged	0.0221437	Unchanged	-0.0341167	Unchanged	0.0582347	Unchanged
	NDUFA2	0.00106311	Up in AD	3.69e-05	0.102707	Up in AD	0.140833	Unchanged	-0.0277098	Unchanged	ND	ND	0.398437	Unchanged
	NDUFA3	0.046636	Up in AD	0.01	0.16878	ND	-0.0663173	Unchanged	-0.00872401	Unchanged	ND	ND	-0.0192972	Unchanged
	NDUFA5	0.0374664	Down in AD	0.0136947	-0.105741	Down in AD	-0.0784243	Unchanged	-0.0658465	Unchanged	-0.0424658	Unchanged	-0.00984595	Unchanged
	NDUFA6	8.37e-06	Down in AD	0.000891	-0.167366	Down in AD	-0.113121	Unchanged	-0.053739	Unchanged	-0.0246043	Unchanged	-0.0281553	Unchanged
	NDUFA7	1.09e-05	Down in AD	0.00346938	-0.159547	Down in AD	0.143854	Unchanged	-0.0404045	Unchanged	-0.0558017	Unchanged	0.179931	Unchanged
	NDUFB7	0.0415032	Up in AD	0.01	0.104033	Up in AD	-0.0797971	Unchanged	-0.030552	Unchanged	-0.0128751	Unchanged	0.0917575	Unchanged
	NECTIN2	0.0147762	Up in AD	0.01	0.115549	ND	-0.0774399	Unchanged	0.0266288	Unchanged	-0.0383543	Unchanged	0.169855	Unchanged
	NEURL1	6.81e-11	Down in AD	0.0151607	-0.114916	Down in AD	-0.078265	Unchanged	-0.0552434	Unchanged	0.029578	Unchanged	ND	ND
	NF1	4.16e-05	Down in AD	1.12e-06	-0.10687	Down in AD	-0.0662067	Unchanged	-0.0477754	Unchanged	-0.00506929	Unchanged	0.138701	Unchanged
	NGEF	0.00516533	Up in AD	2.91e-06	0.281784	ND	0.151613	Unchanged	-0.102	Unchanged	ND	ND	ND	ND
	NHLRC2	0.020908	Down in AD	0.000258	-0.108223	ND	-0.0262127	Unchanged	0.0262202	Unchanged	-0.0372811	Unchanged	0.0120213	Unchanged
	NPY	0.024465	Up in AD	0.0224891	0.174604	Up in AD	-0.0190385	Unchanged	0.252042	Unchanged	ND	ND	-0.0234593	Unchanged
	NRG2	8.66e-05	Up in AD	0.01	0.298796	ND	0.0537584	Unchanged	-0.0219587	Unchanged	-0.0188173	Unchanged	0.0335173	Unchanged
	NT5C3B	3.42e-05	Up in AD	2.59e-11	0.29137	Up in AD	0.0693558	Unchanged	-0.0567914	Unchanged	0.00868671	Unchanged	-0.204446	Down in BiG
	NT5DC3	0.00403641	Up in AD	0.01	0.137179	ND	-0.0517997	Unchanged	0.019591	Unchanged	-0.12181	Unchanged	-0.0892448	Unchanged
	NUDT14	0.00453483	Down in AD	0.000232	-0.132189	Down in AD	-0.109409	Unchanged	-0.0250167	Unchanged	0.105993	Up in 3xTG	ND	ND
	NUP58	0.00298382	Down in AD	0.0113838	-0.131246	Down in AD	0.0823763	Unchanged	0.0178901	Unchanged	0.0776349	Unchanged	0.0852657	Unchanged
	ODF2	2.91e-14	Down in AD	2.57e-05	-0.227388	Down in AD	-0.0202457	Unchanged	-0.134593	Unchanged	0.111289	Up in 3xTG	0.0419625	Unchanged
	OGDHL	6.02e-12	Down in AD	3.75e-15	-0.106397	Down in AD	0.0349566	Unchanged	-0.12938	Unchanged	-0.0185897	Unchanged	-0.00894519	Unchanged
	OPA3	3.82e-08	Up in AD	0.000243	0.23402	Up in AD	0.0981586	Unchanged	-0.105931	Unchanged	-0.0911394	Unchanged	0.100988	Unchanged
	OPRK1	0.00848635	Up in AD	0.01	0.212582	ND	-0.121245	Unchanged	0.0555494	Unchanged	-0.351545	Down in 3xTG	-0.145516	Unchanged
	OXA1L	0.0188414	Up in AD	0.01	0.115811	ND	-0.0707655	Unchanged	-0.011505	Unchanged	ND	ND	0.028889	Unchanged
	PAIP2	0.000935	Up in AD	0.0230755	0.152956	Up in AD	-0.0487928	Unchanged	-0.016231	Unchanged	-0.000180108	Unchanged	0.0342969	Unchanged
	PAIP2B	5.62e-13	Down in AD	3.38e-12	-0.112382	Down in AD	-0.132391	Unchanged	-0.000493466	Unchanged	-0.0289764	Unchanged	-0.0825886	Unchanged
	PALM3	1.22e-05	Down in AD	0.0473173	-0.1649	Down in AD	0.0481454	Unchanged	0.0367939	Unchanged	-0.0615662	Unchanged	0.244529	Up in BiG
	PAQR8	2.31e-10	Down in AD	1.71e-12	-0.188485	Down in AD	0.00710777	Unchanged	0.175054	Unchanged	0.0161587	Unchanged	0.0590614	Unchanged
	PCDH1	2.21e-08	Up in AD	2.06e-09	0.128738	Up in AD	0.000599719	Unchanged	-0.200913	Unchanged	-0.135265	Unchanged	0.0181844	Unchanged
	PCDHGC5	6.02e-12	Down in AD	0.000114	-0.164496	Down in AD	-0.0101781	Unchanged	-0.0860198	Unchanged	-0.0824893	Unchanged	-0.0145992	Unchanged
	PCSK1	0.000499	Up in AD	0.0265229	0.160527	Up in AD	-0.112288	Unchanged	0.092592	Unchanged	ND	ND	0.084181	Unchanged
	PCYOX1L	2.11e-06	Down in AD	0.0196622	-0.201454	Down in AD	0.0350628	Unchanged	0.0679983	Unchanged	0.177095	Up in 3xTG	0.0999645	Unchanged
	PDCD4	1.06e-05	Up in AD	0.00570431	0.121102	Up in AD	-0.0352464	Unchanged	0.0983959	Unchanged	-0.0581981	Unchanged	0.103688	Unchanged
	PDE5A	3.84e-11	Up in AD	3.38e-05	0.121606	Up in AD	-0.079895	Unchanged	0.0147463	Unchanged	0.028566	Unchanged	-0.00124649	Unchanged
	PDGFRA	0.000708	Up in AD	0.000532	0.139676	Up in AD	-0.000428664	Unchanged	-0.0761225	Unchanged	ND	ND	0.126321	Unchanged
	PDGFRB	0.000653	Down in AD	1.41e-05	-0.212582	Down in AD	-0.0916715	Unchanged	-0.141044	Unchanged	-0.0472975	Unchanged	0.0162974	Unchanged
	PDHA1	3.96e-12	Up in AD	7.09e-11	0.137283	Up in AD	-0.213921	Down in FAD	-0.0552201	Unchanged	-0.235922	Down in 3xTG	0.149783	Unchanged
	PDK1	9.79e-12	Up in AD	0.000536	0.187825	Up in AD	-0.0444837	Unchanged	-0.0836756	Unchanged	-0.0171411	Unchanged	-0.0114076	Unchanged
	PDK3	0.000214	Down in AD	0.000347	-0.116267	Down in AD	-0.0887041	Unchanged	-0.0862204	Unchanged	ND	ND	0.0108324	Unchanged
	PDS5B	0.000704	Up in AD	0.00628637	0.250505	Up in AD	-0.0185437	Unchanged	0.00361719	Unchanged	ND	ND	-0.333135	Unchanged
	PDZD2	4.94e-12	Down in AD	6.19e-14	-0.43051	Down in AD	-0.248599	Unchanged	-0.0850401	Unchanged	ND	ND	ND	ND
	PDZRN3	9.58e-07	Down in AD	1.78e-08	-0.102541	Down in AD	-0.0813709	Unchanged	-0.0927208	Unchanged	-0.00676067	Unchanged	-0.103648	Unchanged
	PGAM5	7.58e-07	Down in AD	8.41e-08	-0.12773	Down in AD	-0.134461	Unchanged	-0.116885	Unchanged	-0.0422421	Unchanged	-0.0809907	Unchanged
	PGM3	1.56e-07	Up in AD	2.73e-09	0.156183	Up in AD	-0.0420066	Unchanged	0.0045018	Unchanged	0.0253882	Unchanged	-0.0397165	Unchanged
	PHGDH	2.11e-08	Up in AD	3.61e-09	0.160784	Up in AD	0.00666209	Unchanged	0.0159533	Unchanged	-0.223534	Down in 3xTG	-0.0966235	Unchanged
	PHYKPL	3.87e-06	Up in AD	0.00273578	0.149737	Up in AD	0.0270722	Unchanged	-0.121362	Unchanged	-0.214424	Down in 3xTG	0.00516834	Unchanged
	PJA2	8.11e-08	Up in AD	4.42e-09	0.101784	Up in AD	-0.0315361	Unchanged	-0.0455721	Unchanged	-0.0437779	Unchanged	0.0986882	Unchanged
	PLCD3	1.21e-06	Up in AD	0.000206	0.116156	Up in AD	0.0811692	Unchanged	-0.0981861	Unchanged	-0.0509573	Unchanged	0.159969	Unchanged
	PLEC	2.25e-08	Up in AD	1.44e-11	0.115545	Up in AD	-0.115177	Unchanged	-0.0690922	Unchanged	-0.0934356	Unchanged	-0.153207	Unchanged
	PLXNA3	0.000701	Up in AD	0.000115	0.149229	Up in AD	-0.0341652	Unchanged	-0.122645	Unchanged	0.000989581	Unchanged	ND	ND
	POLRMT	0.0297147	Up in AD	0.01	0.227552	ND	0.0272718	Unchanged	-0.10857	Unchanged	ND	ND	0.175955	Unchanged
	PPBP	0.00191728	Up in AD	0.000624	0.112455	Up in AD	0.025987	Unchanged	0.375734	Unchanged	0.0232837	Unchanged	0.0868971	Unchanged
	PPEF1	0.0102437	Down in AD	0.00072	-0.277134	Down in AD	-0.113284	Unchanged	-0.456285	Unchanged	0.0327126	Unchanged	-0.0324744	Unchanged
	PPIP5K2	1.66e-07	Up in AD	1.35e-09	0.167736	Up in AD	-0.00968055	Unchanged	-0.020703	Unchanged	-0.027814	Unchanged	0.0141335	Unchanged
	PPP2R5B	0.035896	Up in AD	0.000554	0.104922	Up in AD	-0.0278982	Unchanged	-0.0758302	Unchanged	-0.0557872	Unchanged	0.0296247	Unchanged
	PRKAB2	8.96e-08	Up in AD	2.66e-06	0.13411	Up in AD	0.167786	Unchanged	-0.0888751	Unchanged	ND	ND	0.0181754	Unchanged
	PRKG1	6.94e-06	Up in AD	0.000722	0.118501	Up in AD	-0.0152197	Unchanged	-0.0474736	Unchanged	ND	ND	-0.01143	Unchanged
	PRPF38B	3.4e-10	Up in AD	0.01	0.302363	ND	0.0517137	Unchanged	0.0141543	Unchanged	0.0657929	Unchanged	0.104576	Unchanged
	PSD2	0.00171079	Up in AD	5.05e-06	0.129519	Up in AD	0.0316696	Unchanged	0.0107172	Unchanged	-0.0380762	Unchanged	0.0306544	Unchanged
	PTGR2	3.42e-07	Up in AD	0.00107275	0.199062	Up in AD	-0.0880802	Unchanged	0.0787575	Unchanged	-0.0359	Unchanged	0.0772509	Unchanged
	PTRHD1	0.00289791	Down in AD	0.00920453	-0.233934	Down in AD	-0.0881885	Unchanged	0.125375	Unchanged	-0.0280677	Unchanged	-0.103648	Unchanged
	R3HDM1	0.0465604	Up in AD	0.01	0.196916	ND	-0.00982443	Unchanged	-0.0446679	Unchanged	0.0261071	Unchanged	0.277101	Unchanged
	RAB43	0.0208852	Up in AD	0.01	0.368813	ND	0.166248	Unchanged	0.0544302	Unchanged	-0.0322444	Unchanged	0.196784	Unchanged
	RABEP2	1.78e-05	Down in AD	0.01	-0.404195	ND	-0.206545	Unchanged	-0.0685075	Unchanged	ND	ND	ND	ND
	RAPGEF1	0.0024912	Up in AD	0.01	0.149348	ND	0.0127873	Unchanged	-0.123454	Unchanged	0.0065168	Unchanged	0.147744	Unchanged
	RBBP7	0.0332173	Up in AD	0.01	0.117396	ND	0.0273251	Unchanged	-0.0178182	Unchanged	ND	ND	-0.0190659	Unchanged
	RBBP9	0.00840792	Up in AD	0.0018402	0.13517	Up in AD	-0.00132415	Unchanged	-0.0224684	Unchanged	-0.00487348	Unchanged	0.242703	Unchanged
	RBKS	0.0382453	Down in AD	0.01	-0.195135	ND	0.0879693	Unchanged	0.164317	Unchanged	-0.102937	Unchanged	0.0925166	Unchanged
	RBM4B	1.04e-06	Up in AD	4.76e-05	0.11286	Up in AD	-0.0332187	Unchanged	-0.0131689	Unchanged	0.0769043	Unchanged	0.00527593	Unchanged
	RCBTB2	0.0160502	Down in AD	0.000148	-0.121639	Down in AD	0.036626	Unchanged	0.104558	Unchanged	-0.0295297	Unchanged	-0.0358653	Unchanged
	RCHY1	1.75e-06	Up in AD	7.56e-06	0.124181	Up in AD	0.0153527	Unchanged	0.0200752	Unchanged	-0.214527	Down in 3xTG	0.143378	Unchanged
	RELL1	3.12e-08	Up in AD	4.25e-15	0.134114	Up in AD	0.0282861	Unchanged	-0.00498879	Unchanged	-0.0436783	Unchanged	0.124914	Unchanged
	RELL2	4.13e-11	Up in AD	8.1e-17	0.265475	Up in AD	0.152773	Unchanged	-0.071559	Unchanged	-0.199302	Down in 3xTG	0.0568317	Unchanged
	RET	0.00537015	Down in AD	1.78e-05	-0.123478	Down in AD	-0.0347788	Unchanged	0.0738309	Unchanged	-0.0607177	Unchanged	0.0243551	Unchanged
	REV3L	9.36e-05	Down in AD	0.0129844	-0.113114	Down in AD	-0.0475261	Unchanged	0.0317705	Unchanged	0.105343	Unchanged	0.0791832	Unchanged
	RGS4	0.0155226	Up in AD	0.01	0.145157	ND	-0.161027	Unchanged	-0.0782478	Unchanged	ND	ND	-0.0191771	Unchanged
	RHPN2	0.000897	Down in AD	0.01	-0.17184	ND	0.085345	Unchanged	0.110512	Unchanged	ND	ND	ND	ND
	RILPL2	5.18e-06	Up in AD	0.000945	0.12581	Up in AD	0.0788988	Unchanged	-0.114752	Unchanged	ND	ND	-0.0926611	Unchanged
	RIN2	0.0475117	Down in AD	0.00768723	-0.131042	Down in AD	-0.0733001	Unchanged	0.0237789	Unchanged	0.0349219	Unchanged	0.0953648	Unchanged
	RIOK3	0.000232	Up in AD	3.66e-05	0.195646	Up in AD	-0.112589	Unchanged	-0.00923957	Unchanged	-0.111023	Unchanged	0.00831611	Unchanged
	RNF14	1.28e-07	Down in AD	0.00601477	-0.106905	Down in AD	-0.185002	Unchanged	-0.0264215	Unchanged	0.0114046	Unchanged	0.13888	Unchanged
	RPL34	6.28e-10	Down in AD	0.046962	-0.350401	Down in AD	-0.206679	Unchanged	0.0180033	Unchanged	0.0359764	Unchanged	-0.0958403	Unchanged
	RPS6KA1	0.0483114	Down in AD	0.000345	-0.156005	Down in AD	-0.183173	Unchanged	0.0696168	Unchanged	0.0697547	Unchanged	0.124724	Unchanged
	RPS6KA2	1.98e-05	Down in AD	2.04e-12	-0.124436	Down in AD	-0.044925	Unchanged	0.199146	Unchanged	0.0521754	Unchanged	-0.102395	Unchanged
	RPS6KA5	0.028992	Down in AD	0.00428425	-0.132601	Down in AD	0.111202	Unchanged	0.142725	Unchanged	-0.0279285	Unchanged	0.49335	Up in BiG
	RRM1	0.0075175	Down in AD	0.01	-0.147597	ND	-0.0547365	Unchanged	-0.122074	Unchanged	-0.107079	Unchanged	0.0770562	Unchanged
	SARS2	4.96e-10	Down in AD	3.25e-08	-0.121622	Down in AD	-0.0455781	Unchanged	-0.176567	Unchanged	0.050937	Unchanged	0.0696458	Unchanged
	SBSPON	0.00805112	Up in AD	0.0181832	0.257073	Up in AD	-0.0690551	Unchanged	-0.278409	Unchanged	-0.107421	Down in 3xTG	-0.039182	Unchanged
	SEC14L5	1.42e-08	Down in AD	1.37e-08	-0.135449	Down in AD	-0.122254	Unchanged	-0.0385668	Unchanged	0.0101184	Unchanged	-0.0387056	Unchanged
	SESN1	2.26e-05	Down in AD	6.74e-17	-0.113028	Down in AD	-0.0716193	Unchanged	-0.0951046	Unchanged	0.0803604	Unchanged	-0.0258805	Unchanged
	SESTD1	2.25e-09	Down in AD	1.12e-05	-0.205988	Down in AD	-0.0619511	Unchanged	-0.194564	Unchanged	0.164119	Up in 3xTG	-0.256866	Unchanged
	SFT2D2	0.00312104	Up in AD	1.34e-07	0.636659	Up in AD	-0.214218	Down in FAD	0.161224	Unchanged	-0.19594	Down in 3xTG	0.0605146	Unchanged
	SHC3	2.17e-05	Up in AD	0.0100739	0.51689	Up in AD	-0.0144505	Unchanged	-0.0744944	Unchanged	0.0286624	Unchanged	0.236118	Unchanged
	SHD	1.27e-06	Down in AD	1.49e-06	-0.373604	Down in AD	0.00870904	Unchanged	-0.0659623	Unchanged	0.145194	Up in 3xTG	-0.0428946	Unchanged
	SHISA4	0.00498182	Up in AD	0.01	0.22004	ND	-0.167812	Unchanged	-0.249921	Unchanged	ND	ND	0.0422579	Unchanged
	SHISA7	4.49e-13	Down in AD	4.21e-10	-0.122841	Down in AD	-0.05741	Unchanged	-0.159607	Unchanged	-0.0678984	Unchanged	0.030867	Unchanged
	SIL1	8.74e-07	Up in AD	7.2e-06	0.344971	Up in AD	0.0136906	Unchanged	0.13083	Unchanged	-0.0601277	Unchanged	0.369252	Unchanged
	SLC25A16	1.22e-06	Down in AD	3.09e-09	-0.145546	Down in AD	-0.0553561	Unchanged	-0.144436	Unchanged	-0.0117544	Unchanged	0.00977555	Unchanged
	SLC25A22	2.12e-09	Up in AD	1.18e-22	0.617012	Up in AD	0.128237	Unchanged	-0.144883	Unchanged	-0.0172531	Unchanged	0.174331	Unchanged
	SLC25A29	2.92e-07	Up in AD	0.01	0.446425	ND	0.165998	Unchanged	-0.00608146	Unchanged	-0.0315924	Unchanged	0.0212834	Unchanged
	SLC25A3	9.8e-08	Up in AD	2.35e-05	0.160926	Up in AD	-0.0104155	Unchanged	-0.0781482	Unchanged	0.0174402	Unchanged	0.0591512	Unchanged
	SLC25A46	0.0366071	Up in AD	0.01	0.104111	Up in AD	-0.0224779	Unchanged	-0.0653047	Unchanged	-0.0560478	Unchanged	0.0780943	Unchanged
	SLC30A3	2.65e-06	Up in AD	1.39e-05	0.189198	Up in AD	0.150344	Unchanged	-0.0854084	Unchanged	-0.151354	Down in 3xTG	0.147886	Unchanged
	SLC38A2	0.000742	Up in AD	0.00410301	0.300193	Up in AD	0.118117	Unchanged	0.103658	Unchanged	-0.0159826	Unchanged	0.0405011	Unchanged
	SLC39A12	0.0278398	Up in AD	0.01	0.102776	ND	-0.127742	Unchanged	0.202105	Unchanged	ND	ND	0.046419	Unchanged
	SLC43A2	4.81e-08	Down in AD	0.000348	-0.12479	Down in AD	-0.0555356	Unchanged	-0.0172096	Unchanged	0.0581688	Unchanged	0.0431912	Unchanged
	SLC45A4	2.33e-05	Up in AD	0.01	0.267627	ND	-0.0263542	Unchanged	0.015167	Unchanged	-0.0617507	Unchanged	0.193372	Unchanged
	SLC4A8	0.0410695	Up in AD	0.01	0.110293	ND	-0.114106	Unchanged	-0.0415185	Unchanged	ND	ND	0.0639872	Unchanged
	SLC7A2	0.0266454	Down in AD	0.00848419	-0.114598	Down in AD	0.119775	Unchanged	0.100367	Unchanged	0.0473972	Unchanged	0.0943445	Unchanged
	SLIRP	0.0190807	Up in AD	0.0011463	0.154498	Up in AD	0.0322312	Unchanged	-0.0717471	Unchanged	-0.0448801	Unchanged	-0.141335	Unchanged
	SLIT2	1.77e-07	Down in AD	2.14e-08	-0.220484	Down in AD	-0.172443	Unchanged	0.00272774	Unchanged	0.0796443	Unchanged	-0.0878091	Unchanged
	SLIT3	1.49e-16	Up in AD	0.000135	0.754935	Up in AD	0.0530753	Unchanged	0.100863	Unchanged	0.0168299	Unchanged	0.14104	Unchanged
	SMAD4	1.29e-05	Up in AD	0.000281	0.182804	Up in AD	-0.00998396	Unchanged	-0.0997857	Unchanged	0.102311	Unchanged	-0.174164	Unchanged
	SMAP	0.0138976	Up in AD	2.1e-06	0.115552	Up in AD	0.104135	Unchanged	-0.0627155	Unchanged	-0.0173576	Unchanged	0.19288	Unchanged
	SMC1A	5.23e-05	Down in AD	7.6e-12	-0.240341	Down in AD	0.037722	Unchanged	-0.00170993	Unchanged	0.422979	Up in 3xTG	-0.092239	Unchanged
	SNAP25	0.000666	Down in AD	0.0430527	-0.136529	Down in AD	-0.0162046	Unchanged	-0.148034	Unchanged	ND	ND	0.0152251	Unchanged
	SNN	0.00191815	Down in AD	0.0254239	-0.177376	Down in AD	-0.144618	Unchanged	-0.0374089	Unchanged	-0.0523736	Unchanged	-0.0818607	Unchanged
	SNX21	0.0272996	Down in AD	8.58e-05	-0.231911	Down in AD	0.236596	Up in FAD	-0.0791769	Unchanged	0.139973	Up in 3xTG	0.519724	Up in BiG
	SORCS1	5.18e-11	Up in AD	0.000282	0.381689	Up in AD	0.187295	Unchanged	-0.0998703	Unchanged	-0.140317	Unchanged	0.19487	Unchanged
	SOX2	3.78e-09	Down in AD	0.00351489	-0.252911	Down in AD	-0.116886	Unchanged	0.0835434	Unchanged	-0.0969243	Unchanged	-0.0314626	Unchanged
	SOX6	1.56e-12	Down in AD	0.0484213	-0.126216	Down in AD	-0.063464	Unchanged	-0.113938	Unchanged	-0.0162136	Unchanged	0.0931862	Unchanged
	SPCS1	0.000121	Up in AD	0.01	0.323535	ND	-0.0548583	Unchanged	0.16402	Unchanged	ND	ND	ND	ND
	SPR	0.0368208	Up in AD	0.01	0.287892	ND	-0.121517	Unchanged	0.0264573	Unchanged	ND	ND	0.0630394	Unchanged
	SPRED3	3.11e-05	Up in AD	0.01	0.221776	ND	-0.0496052	Unchanged	-0.127386	Unchanged	ND	ND	-0.166395	Unchanged
	SQSTM1	0.000185	Up in AD	0.0490532	0.359432	Up in AD	-0.0179379	Unchanged	0.0825164	Unchanged	0.0478918	Unchanged	-0.153562	Unchanged
	SRR	0.0329333	Up in AD	0.01	0.118675	Up in AD	0.130557	Unchanged	-0.17631	Unchanged	ND	ND	ND	ND
	SSH3	0.00112848	Up in AD	0.0013409	0.121547	Up in AD	-0.0813795	Unchanged	0.119393	Unchanged	-0.0851864	Unchanged	0.122886	Unchanged
	SST	0.00708382	Down in AD	0.000373	-0.191527	Down in AD	-0.157371	Unchanged	-0.0103677	Unchanged	-0.0474291	Unchanged	-0.0429147	Unchanged
	SSX2IP	0.00155281	Up in AD	0.00222623	0.140109	Up in AD	0.0715268	Unchanged	-0.011373	Unchanged	-0.00552633	Unchanged	0.124679	Unchanged
	STAC2	5.72e-07	Up in AD	0.01	0.453157	ND	0.0441106	Unchanged	-0.0938305	Unchanged	-0.0783314	Unchanged	0.0629166	Unchanged
	STAT2	0.00729454	Up in AD	0.01	0.113665	ND	-0.0104773	Unchanged	0.00712763	Unchanged	-0.0356581	Unchanged	0.0724892	Unchanged
	SYNM	1.54e-07	Up in AD	1.43e-05	0.102758	Up in AD	0.00399735	Unchanged	0.0806252	Unchanged	0.0342491	Unchanged	0.107359	Unchanged
	SYNPO	0.0222952	Up in AD	0.01	0.120915	ND	0.00716941	Unchanged	-0.128531	Unchanged	ND	ND	ND	ND
	TAGLN3	0.00178916	Down in AD	0.000772	-0.117724	Down in AD	-0.0556804	Unchanged	0.0200935	Unchanged	-0.00441295	Unchanged	-0.00195545	Unchanged
	TCHP	1.5e-06	Down in AD	0.0121986	-0.116632	Down in AD	-0.0780986	Unchanged	-0.176226	Unchanged	0.0753318	Unchanged	0.020923	Unchanged
	TEF	0.00283139	Down in AD	0.00593285	-0.134096	Down in AD	0.0256262	Unchanged	-0.0988699	Unchanged	0.11268	Up in 3xTG	0.0423118	Unchanged
	TGFB2	0.000394	Down in AD	0.000175	-0.134586	Down in AD	-0.116654	Unchanged	-0.0600542	Unchanged	-0.0600677	Unchanged	-0.175945	Unchanged
	THSD7A	1.24e-07	Down in AD	7.2e-11	-0.118779	Down in AD	-0.150682	Unchanged	-0.0430665	Unchanged	-0.029248	Unchanged	-0.141051	Unchanged
	TIMP3	5.23e-08	Up in AD	0.000404	0.188837	Up in AD	-0.0262388	Unchanged	-0.0390418	Unchanged	ND	ND	0.171202	Unchanged
	TMEM199	0.00578107	Down in AD	0.0224619	-0.175018	Down in AD	-0.00865276	Unchanged	0.0237046	Unchanged	0.034018	Unchanged	-0.00466152	Unchanged
	TMEM222	0.00804782	Up in AD	0.01	0.528514	ND	-0.0786683	Unchanged	-0.194165	Unchanged	-0.0515786	Unchanged	-0.11313	Unchanged
	TMEM43	1.33e-07	Down in AD	6.95e-05	-0.157488	Down in AD	-0.159464	Unchanged	0.0408799	Unchanged	0.0645666	Unchanged	-0.154255	Unchanged
	TMEM47	4.3e-07	Down in AD	0.000332	-0.129187	Down in AD	-0.0662595	Unchanged	-0.0211557	Unchanged	0.0429948	Unchanged	-0.00803326	Unchanged
	TMEM67	0.00146139	Down in AD	0.00012	-0.183321	Down in AD	-0.0705005	Unchanged	-0.0947729	Unchanged	-0.00882933	Unchanged	-0.0396753	Unchanged
	TMX1	0.00677126	Down in AD	0.00909399	-0.157065	Down in AD	0.0278729	Unchanged	-0.00398048	Unchanged	-0.0980669	Unchanged	-0.125717	Unchanged
	TNKS2	0.000231	Down in AD	0.000544	-0.112793	Down in AD	-0.0161212	Unchanged	-0.0322387	Unchanged	-0.0127355	Unchanged	0.0572475	Unchanged
	TOMM40	0.00901287	Up in AD	0.01	0.153695	ND	-0.132453	Unchanged	-0.0276969	Unchanged	-0.0747115	Unchanged	-0.110227	Unchanged
	TOMM5	0.000807	Down in AD	0.00437723	-0.137717	Down in AD	-0.0572192	Unchanged	-0.0650706	Unchanged	-0.0787423	Unchanged	0.243021	Up in BiG
	TPBG	3.54e-05	Up in AD	0.0468409	0.132371	Up in AD	-0.0115565	Unchanged	-0.0469055	Unchanged	-0.0394108	Unchanged	0.00769289	Unchanged
	TPP2	0.000135	Up in AD	1.3e-05	0.236727	Up in AD	-0.027799	Unchanged	-0.0715826	Unchanged	0.0579834	Unchanged	-0.0159937	Unchanged
	TRIM9	2.73e-09	Down in AD	2.41e-08	-0.198527	Down in AD	-0.0495504	Unchanged	-0.19084	Unchanged	0.0171713	Unchanged	0.0844299	Unchanged
	TRIP6	0.0012339	Down in AD	0.000704	-0.1121	Down in AD	-0.0167174	Unchanged	0.0527774	Unchanged	-0.0236042	Unchanged	0.212469	Up in BiG
	TSFM	2.98e-21	Down in AD	4.39e-17	-0.765371	Down in AD	0.127542	Unchanged	-0.0247555	Unchanged	0.318668	Up in 3xTG	0.113128	Unchanged
	TSGA10	0.0136972	Up in AD	3.39e-05	0.211021	Up in AD	-0.102982	Unchanged	-0.0278409	Unchanged	ND	ND	0.0265743	Unchanged
	TSPAN7	0.0273625	Up in AD	0.00176965	0.197565	Up in AD	0.0500112	Unchanged	-0.182277	Unchanged	0.14236	Unchanged	0.0901747	Unchanged
	TTC19	1.5e-10	Down in AD	2.01e-06	-0.101485	Down in AD	-0.0523797	Unchanged	-0.0111024	Unchanged	-0.0785604	Unchanged	-0.0637971	Unchanged
	TUSC3	0.00148211	Down in AD	2.31e-08	-0.186134	Down in AD	-0.0150947	Unchanged	0.00955999	Unchanged	ND	ND	0.183567	Unchanged
	UBASH3B	2.98e-08	Up in AD	2.96e-05	0.279345	Up in AD	-0.132174	Unchanged	-0.0422237	Unchanged	-0.101644	Unchanged	0.0634549	Unchanged
	UBE4B	0.00894704	Up in AD	0.01	0.113014	ND	-0.0379331	Unchanged	-0.00699069	Unchanged	ND	ND	-0.384463	Down in BiG
	UBTD1	0.000422	Up in AD	0.00443687	0.110353	Up in AD	0.0200357	Unchanged	-0.117163	Unchanged	-0.0325787	Unchanged	-0.0930698	Unchanged
	UCHL5	0.0222558	Down in AD	0.01	-0.152458	ND	-0.0784251	Unchanged	-0.0575897	Unchanged	ND	ND	ND	ND
	UNC5B	4.69e-14	Up in AD	3.46e-33	1.88508	Up in AD	ND	ND	-0.00225765	Unchanged	ND	ND	0.873828	Up in BiG
	UPF3B	1.07e-08	Up in AD	4.15e-13	1.62606	Up in AD	ND	ND	-0.0830133	Unchanged	0.0480641	Unchanged	ND	ND
	UQCRC2	0.0114083	Up in AD	0.01	1.26788	Up in AD	ND	ND	-0.137295	Unchanged	ND	ND	ND	ND
	USP11	0.0410695	Up in AD	0.01	1.25339	ND	ND	ND	-0.0308344	Unchanged	ND	ND	ND	ND
	VGF	0.00313343	Up in AD	0.01	1.24584	ND	ND	ND	-0.172162	Unchanged	-0.3147	Unchanged	ND	ND
	VIP	0.00266646	Up in AD	0.01	1.07819	ND	ND	ND	0.206694	Unchanged	0.0881253	Unchanged	-0.0750501	Unchanged
	VSTM2A	0.000153	Up in AD	0.01	1.07074	Up in AD	ND	ND	0.0651225	Unchanged	0.151226	Unchanged	0.720765	Up in BiG
	WBP2	0.00714398	Up in AD	0.01	0.992877	ND	ND	ND	-0.0503493	Unchanged	ND	ND	ND	ND
	WSB2	3.62e-05	Up in AD	0.01	0.881831	Up in AD	ND	ND	-0.0174922	Unchanged	ND	ND	ND	ND
	YPEL5	0.0269166	Up in AD	0.01	0.857606	Up in AD	ND	ND	0.0257129	Unchanged	ND	ND	ND	ND
	ZAP70	0.00772359	Up in AD	0.01	0.833439	ND	ND	ND	0.123209	Unchanged	ND	ND	ND	ND
	ZC3H15	0.000676	Up in AD	0.01	0.829982	ND	ND	ND	-0.0197643	Unchanged	ND	ND	ND	ND
	ZCCHC2	0.00306661	Up in AD	0.01	0.813298	ND	ND	ND	-0.00554873	Unchanged	ND	ND	ND	ND
	NTN3	3.94e-05	Up in AD	0.01	0.791896	Up in AD	ND	ND	ND	ND	ND	ND	ND	ND
	APCS	2.09e-17	Up in AD	1.09e-16	0.776723	Up in AD	ND	ND	ND	ND	ND	ND	ND	ND
	ADAMTS2	2.24e-08	Up in AD	0.01	0.740248	Up in AD	ND	ND	ND	ND	ND	ND	0.0446323	Unchanged
	RSPO3	0.0270039	Up in AD	0.01	0.735363	ND	ND	ND	ND	ND	ND	ND	ND	ND
	MPZ	0.00785978	Up in AD	0.01	0.709143	ND	ND	ND	ND	ND	ND	ND	ND	ND
	MNS1	0.0391401	Up in AD	0.01	0.688783	ND	ND	ND	ND	ND	ND	ND	ND	ND
	NOG	0.00207342	Up in AD	0.01	0.674101	ND	ND	ND	ND	ND	ND	ND	ND	ND
	EMP3	1.92e-05	Up in AD	3.01e-06	0.62562	Up in AD	ND	ND	ND	ND	ND	ND	ND	ND
	MSR1	0.0108713	Up in AD	0.01	0.604098	ND	ND	ND	ND	ND	ND	ND	ND	ND
	PTX3	0.000212	Up in AD	0.01	0.573933	ND	ND	ND	ND	ND	ND	ND	0.195999	Unchanged
	ARHGAP9	0.00016	Up in AD	0.00013	0.560315	Up in AD	ND	ND	ND	ND	ND	ND	ND	ND
	VSIG4	7.4e-10	Up in AD	0.01	0.5526	Up in AD	ND	ND	ND	ND	ND	ND	ND	ND
	IL4I1	0.0242347	Up in AD	0.01	0.538765	ND	ND	ND	ND	ND	ND	ND	ND	ND
	FAM199X	0.0491196	Up in AD	0.01	0.530721	ND	ND	ND	ND	ND	ND	ND	ND	ND
	GPNMB	0.00230563	Up in AD	0.01	0.521443	ND	ND	ND	ND	ND	ND	ND	ND	ND
	GDF10	9.75e-11	Up in AD	0.00101383	0.518285	Up in AD	ND	ND	ND	ND	ND	ND	ND	ND
	WNT5A	0.0196785	Up in AD	0.01	0.516011	ND	ND	ND	ND	ND	0.0917903	Unchanged	ND	ND
	SH3BGR	1.62e-05	Up in AD	0.01	0.513062	ND	ND	ND	ND	ND	ND	ND	ND	ND
	LDOC1	0.0069365	Up in AD	0.000817	0.511444	Up in AD	ND	ND	ND	ND	ND	ND	ND	ND
	LFNG	0.0466796	Up in AD	0.0434058	0.509451	Up in AD	ND	ND	ND	ND	ND	ND	ND	ND
	SPP1	0.0308736	Up in AD	0.01	0.505103	ND	ND	ND	ND	ND	ND	ND	ND	ND
	CRLF1	0.049897	Up in AD	0.01	0.502987	ND	ND	ND	ND	ND	ND	ND	ND	ND
	ADAMTS1	2.98e-09	Up in AD	5.71e-05	0.486308	Up in AD	ND	ND	ND	ND	ND	ND	ND	ND
	IFI30	0.0132004	Up in AD	0.01	0.484354	ND	ND	ND	ND	ND	ND	ND	ND	ND
	FGL2	0.0290988	Up in AD	0.01	0.482206	ND	ND	ND	ND	ND	ND	ND	ND	ND
	CNGA3	0.0146337	Up in AD	0.01	0.466245	ND	ND	ND	ND	ND	ND	ND	ND	ND
	FCN1	0.0148947	Up in AD	0.00210274	0.461387	Up in AD	ND	ND	ND	ND	ND	ND	ND	ND
	IL17RB	0.00140939	Up in AD	0.01	0.460797	Up in AD	ND	ND	ND	ND	ND	ND	ND	ND
	CAPS	0.00395093	Up in AD	0.0013537	0.446871	Up in AD	ND	ND	ND	ND	ND	ND	ND	ND
	KRTCAP2	3.47e-08	Up in AD	0.0156528	0.437446	Up in AD	ND	ND	ND	ND	ND	ND	ND	ND
	ITGAL	5.31e-06	Up in AD	0.01	0.431274	ND	ND	ND	ND	ND	ND	ND	ND	ND
	LTF	0.00994174	Up in AD	0.01	0.424133	ND	ND	ND	ND	ND	ND	ND	ND	ND
	HPR	0.00174756	Up in AD	0.01	0.417771	ND	ND	ND	ND	ND	0.029845	Unchanged	ND	ND
	SPINT1	0.00705259	Up in AD	0.01	0.41775	ND	ND	ND	ND	ND	ND	ND	ND	ND
	CEMIP	8.57e-06	Up in AD	0.01	0.411124	ND	ND	ND	ND	ND	ND	ND	ND	ND
	HLA-DRA	3.12e-09	Up in AD	7.91e-13	0.408923	Up in AD	ND	ND	ND	ND	-0.112965	Unchanged	0.991536	Up in BiG
	DKFZp686C09209	0.0262075	Up in AD	0.01	0.405564	ND	ND	ND	ND	ND	ND	ND	ND	ND
	SRGN	0.0238491	Up in AD	0.01	0.400463	ND	ND	ND	ND	ND	ND	ND	ND	ND
	FGL1	6.78e-13	Up in AD	4.4e-06	0.399865	Up in AD	ND	ND	ND	ND	ND	ND	0.616903	Unchanged
	HBB	0.00913571	Up in AD	0.01	0.383089	ND	ND	ND	ND	ND	ND	ND	ND	ND
	NDP	0.00561899	Up in AD	0.01	0.366144	ND	ND	ND	ND	ND	ND	ND	ND	ND
	HBD	0.00528273	Up in AD	0.01	0.365179	Up in AD	ND	ND	ND	ND	ND	ND	ND	ND
	METTL7B	0.00045	Up in AD	0.01	0.365095	Up in AD	ND	ND	ND	ND	ND	ND	ND	ND
	S100A2	0.0121609	Up in AD	0.01	0.365039	Up in AD	ND	ND	ND	ND	ND	ND	ND	ND
	WNT5B	5.23e-08	Up in AD	3.16e-06	0.364326	Up in AD	ND	ND	ND	ND	ND	ND	ND	ND
	PLPP1	0.00229411	Up in AD	0.01	0.357322	ND	ND	ND	ND	ND	-0.211124	Unchanged	ND	ND
	CCDC3	0.000129	Up in AD	0.01	0.356309	ND	ND	ND	ND	ND	ND	ND	ND	ND
	PRAM1	0.000733	Up in AD	0.010737	0.346912	Up in AD	ND	ND	ND	ND	ND	ND	-0.0679058	Unchanged
	CD44	0.046636	Up in AD	0.01	0.345521	ND	ND	ND	ND	ND	ND	ND	ND	ND
	HLA-DRB4	0.035896	Up in AD	0.01	0.344491	ND	ND	ND	ND	ND	ND	ND	ND	ND
	ANOS1	0.0273539	Up in AD	0.01	0.34336	ND	ND	ND	ND	ND	ND	ND	ND	ND
	HSPB6	0.0353559	Up in AD	0.01	0.342768	ND	ND	ND	ND	ND	ND	ND	0.182985	Unchanged
	NPNT	1.37e-05	Up in AD	0.0352091	0.328754	Up in AD	ND	ND	ND	ND	ND	ND	ND	ND
	ACSM5	1.76e-08	Up in AD	0.00298158	0.328124	Up in AD	ND	ND	ND	ND	ND	ND	ND	ND
	SHISA8	0.0109939	Up in AD	0.01	0.324438	ND	ND	ND	ND	ND	ND	ND	ND	ND
	ARHGEF5	0.0360975	Up in AD	0.01	0.316446	ND	ND	ND	ND	ND	ND	ND	ND	ND
	PKP1	0.0288763	Up in AD	0.01	0.314275	ND	ND	ND	ND	ND	ND	ND	ND	ND
	TSPO	5.97e-07	Up in AD	0.0225178	0.308631	Up in AD	ND	ND	ND	ND	ND	ND	ND	ND
	CA13	0.00174756	Up in AD	0.01	0.302319	ND	ND	ND	ND	ND	ND	ND	ND	ND
	STK33	0.00969184	Up in AD	0.01	0.298648	ND	ND	ND	ND	ND	ND	ND	ND	ND
	CPVL	0.00223628	Up in AD	0.01	0.296776	ND	ND	ND	ND	ND	ND	ND	ND	ND
	DOK3	0.0169364	Up in AD	0.01	0.294411	ND	ND	ND	ND	ND	ND	ND	ND	ND
	VEGFB	0.00318949	Up in AD	0.01	0.293512	ND	ND	ND	ND	ND	ND	ND	ND	ND
	TRIM5	0.0280637	Up in AD	0.01	0.292281	ND	ND	ND	ND	ND	ND	ND	ND	ND
	CXCL12	0.0192745	Up in AD	0.01	0.289785	ND	ND	ND	ND	ND	ND	ND	ND	ND
	CYBA	0.00228057	Up in AD	0.01	0.288731	ND	ND	ND	ND	ND	ND	ND	ND	ND
	ADIRF	0.00385936	Up in AD	0.01	0.287937	Up in AD	ND	ND	ND	ND	ND	ND	ND	ND
	PLBD1	0.00195133	Up in AD	0.01	0.287853	Up in AD	ND	ND	ND	ND	ND	ND	ND	ND
	TIMP1	2.65e-13	Up in AD	0.0325319	0.276732	Up in AD	ND	ND	ND	ND	-0.171468	Unchanged	0.194932	Unchanged
	SLC1A7	0.0216799	Up in AD	0.01	0.27615	ND	ND	ND	ND	ND	ND	ND	ND	ND
	CYBB	0.0473356	Up in AD	0.01	0.27529	ND	ND	ND	ND	ND	ND	ND	ND	ND
	COL4A4	0.00456782	Up in AD	0.01	0.274701	ND	ND	ND	ND	ND	ND	ND	ND	ND
	LAIR1	9.06e-15	Up in AD	1.99e-15	0.266378	Up in AD	0.232685	Up in FAD	ND	ND	-0.129317	Down in 3xTG	0.230958	Up in BiG
	ZFP36L1	0.00162352	Up in AD	0.01	0.265827	ND	ND	ND	ND	ND	ND	ND	ND	ND
	WNT7A	0.0191781	Up in AD	0.01	0.26162	ND	ND	ND	ND	ND	-0.0608109	Unchanged	0.392217	Up in BiG
	CHST6	0.025916	Up in AD	0.01	0.260954	ND	ND	ND	ND	ND	ND	ND	ND	ND
	HLA-DRB3	0.0195767	Up in AD	0.01	0.251994	ND	ND	ND	ND	ND	ND	ND	ND	ND
	HBA1	0.0154172	Up in AD	0.01	0.251549	ND	ND	ND	ND	ND	ND	ND	ND	ND
	CHRDL1	0.00192169	Up in AD	0.01	0.251302	ND	ND	ND	ND	ND	ND	ND	ND	ND
	SLC19A3	0.0165799	Up in AD	0.01	0.24972	ND	ND	ND	ND	ND	ND	ND	ND	ND
	C5AR1	0.00937293	Up in AD	0.01	0.245021	ND	ND	ND	ND	ND	ND	ND	ND	ND
	PLSCR4	0.00966583	Up in AD	0.01	0.244685	ND	ND	ND	ND	ND	ND	ND	ND	ND
	CDK2	0.0215082	Up in AD	0.01	0.23849	ND	ND	ND	ND	ND	ND	ND	ND	ND
	A4GALT	0.0042631	Up in AD	0.00502094	0.23642	ND	ND	ND	ND	ND	ND	ND	ND	ND
	CFHR1	0.019078	Up in AD	0.01	0.229707	ND	ND	ND	ND	ND	ND	ND	ND	ND
	ANO6	0.0156616	Up in AD	0.01	0.225978	ND	ND	ND	0.219786	Up in APP-KI	ND	ND	ND	ND
	CLK1	0.000943	Up in AD	0.01	0.22442	ND	ND	ND	ND	ND	ND	ND	ND	ND
	SLC35A3	0.0166134	Up in AD	0.01	0.224305	Up in AD	ND	ND	ND	ND	ND	ND	ND	ND
	F9	0.00354988	Up in AD	0.01	0.222669	ND	ND	ND	ND	ND	ND	ND	ND	ND
	CMTM3	4.3e-08	Up in AD	1.11e-09	0.220101	ND	ND	ND	ND	ND	ND	ND	ND	ND
	MMP24	0.00809252	Up in AD	0.0348201	0.219081	ND	ND	ND	ND	ND	ND	ND	ND	ND
	DOK1	0.000602	Up in AD	0.01	0.219048	ND	ND	ND	ND	ND	ND	ND	ND	ND
	RRAD	0.0274651	Up in AD	0.01	0.218969	Up in AD	ND	ND	ND	ND	ND	ND	ND	ND
	PDGFD	1.36e-11	Up in AD	2.73e-12	0.218861	Up in AD	ND	ND	ND	ND	0.0469339	Unchanged	-0.00978023	Unchanged
	PSTPIP1	8.46e-05	Up in AD	0.01	0.216511	Up in AD	ND	ND	ND	ND	ND	ND	ND	ND
	CXCL16	0.0352629	Up in AD	0.01	0.216128	ND	ND	ND	ND	ND	ND	ND	ND	ND
	HIST1H1B	0.00363307	Up in AD	0.00115225	0.215561	Up in AD	ND	ND	ND	ND	ND	ND	ND	ND
	GBP3	0.0237317	Up in AD	0.01	0.213968	ND	ND	ND	ND	ND	ND	ND	ND	ND
	C4BPB	0.000726	Up in AD	0.01	0.212322	Up in AD	ND	ND	ND	ND	ND	ND	0.449053	Up in BiG
	HSPB2	4.69e-07	Up in AD	0.00653461	0.211643	Up in AD	ND	ND	ND	ND	ND	ND	ND	ND
	CYP4F3	0.00644255	Up in AD	0.01	0.210074	ND	ND	ND	ND	ND	ND	ND	0.18221	Unchanged
	CCDC173	0.00268929	Up in AD	0.01	0.209636	ND	ND	ND	ND	ND	ND	ND	ND	ND
	SSFA2	0.000338	Up in AD	0.00790222	0.209311	Up in AD	ND	ND	ND	ND	ND	ND	ND	ND
	TMEM2	0.00557926	Up in AD	0.01	0.207719	ND	ND	ND	ND	ND	ND	ND	ND	ND
	UIMC1	0.000425	Up in AD	0.01	0.20555	Up in AD	ND	ND	ND	ND	ND	ND	ND	ND
	WNT2B	4.93e-08	Up in AD	0.0113872	0.201899	Up in AD	ND	ND	ND	ND	ND	ND	ND	ND
	BBOX1	0.0258208	Up in AD	0.01	0.199488	ND	ND	ND	ND	ND	ND	ND	ND	ND
	PXDC1	0.0155647	Up in AD	0.01	0.196981	ND	ND	ND	ND	ND	ND	ND	ND	ND
	DUSP9	0.0429141	Up in AD	0.01	0.196363	ND	ND	ND	ND	ND	ND	ND	ND	ND
	MT2A	0.0450947	Up in AD	0.01	0.192889	ND	ND	ND	ND	ND	ND	ND	ND	ND
	FAM175A	2.17e-06	Up in AD	0.00662733	0.191448	Up in AD	ND	ND	ND	ND	ND	ND	ND	ND
	UNC93B1	0.0136134	Up in AD	0.01	0.191238	ND	ND	ND	ND	ND	ND	ND	ND	ND
	FBP1	0.0434979	Up in AD	0.01	0.188809	ND	ND	ND	ND	ND	ND	ND	ND	ND
	DHRS3	0.0456282	Up in AD	0.01	0.188809	ND	ND	ND	ND	ND	ND	ND	ND	ND
	HHIPL1	0.0296351	Up in AD	0.01	0.182236	ND	ND	ND	ND	ND	ND	ND	ND	ND
	CALCOCO2	0.0449429	Up in AD	0.01	0.181708	ND	ND	ND	ND	ND	ND	ND	ND	ND
	MOB3C	0.016499	Up in AD	0.01	0.175776	ND	ND	ND	ND	ND	ND	ND	ND	ND
	PIRT	1.95e-06	Up in AD	0.01	0.174565	ND	ND	ND	ND	ND	ND	ND	ND	ND
	OR1M1	0.0486123	Up in AD	0.01	0.174324	ND	ND	ND	ND	ND	ND	ND	ND	ND
	HIST2H3A	0.0225085	Up in AD	0.01	0.173758	ND	ND	ND	ND	ND	ND	ND	ND	ND
	RNASE6	0.0196452	Up in AD	0.01	0.168086	ND	ND	ND	ND	ND	ND	ND	ND	ND
	INVS	0.02477	Up in AD	0.01	0.165739	ND	ND	ND	ND	ND	ND	ND	ND	ND
	CREBL2	0.0257827	Up in AD	0.01	0.164466	ND	ND	ND	ND	ND	ND	ND	ND	ND
	IL17D	0.00904962	Up in AD	0.0205121	0.161867	Up in AD	ND	ND	ND	ND	ND	ND	ND	ND
	CYP4F11	7.77e-06	Up in AD	0.000592	0.161056	Up in AD	ND	ND	ND	ND	ND	ND	ND	ND
	TNIP2	0.00541278	Up in AD	0.0129693	0.160842	ND	ND	ND	ND	ND	ND	ND	ND	ND
	CFAP99	0.00918772	Up in AD	0.01	0.154843	ND	ND	ND	ND	ND	ND	ND	ND	ND
	WNT3	0.000579	Up in AD	0.01	0.154408	ND	ND	ND	ND	ND	ND	ND	ND	ND
	H3F3A	0.00263284	Up in AD	0.01	0.149937	Up in AD	ND	ND	ND	ND	ND	ND	ND	ND
	ADAM28	4.64e-06	Up in AD	0.000364	0.148674	Up in AD	-0.0355445	Unchanged	ND	ND	-0.128538	Down in 3xTG	0.0969627	Unchanged
	CD209	0.0148862	Up in AD	0.01	0.147384	ND	-0.0568338	Unchanged	ND	ND	ND	ND	-0.11028	Unchanged
	NFKBIA	1.35e-08	Up in AD	0.00111591	0.142271	ND	ND	ND	ND	ND	ND	ND	ND	ND
	ANO5	2.08e-05	Up in AD	0.000403	0.141304	Up in AD	ND	ND	ND	ND	ND	ND	ND	ND
	HHAT	0.000186	Up in AD	0.0031831	0.139836	Up in AD	ND	ND	ND	ND	ND	ND	ND	ND
	PDGFC	0.041613	Up in AD	0.01	0.139547	ND	ND	ND	ND	ND	ND	ND	ND	ND
	ZDHHC1	0.000343	Up in AD	0.01	0.137504	ND	0.0194694	Unchanged	ND	ND	ND	ND	0.175597	Unchanged
	IGF1	0.0387587	Up in AD	0.01	0.135191	Up in AD	ND	ND	ND	ND	ND	ND	ND	ND
	MT1E	0.00337438	Up in AD	0.0103289	0.132476	ND	ND	ND	ND	ND	ND	ND	ND	ND
	TAC3	6.7e-06	Up in AD	0.00717628	0.131486	Up in AD	ND	ND	ND	ND	ND	ND	ND	ND
	HIST2H2AB	0.0254158	Up in AD	0.01	0.131437	ND	ND	ND	ND	ND	ND	ND	ND	ND
	TROPH	0.0187851	Up in AD	0.01	0.130634	ND	ND	ND	ND	ND	ND	ND	ND	ND
	CYP4F12	0.011792	Up in AD	0.01	0.128718	ND	ND	ND	ND	ND	-0.0343557	Unchanged	ND	ND
	PUDP	0.0395629	Up in AD	0.01	0.12825	Up in AD	ND	ND	ND	ND	ND	ND	ND	ND
	NOSIP	0.00865565	Up in AD	0.01	0.128009	ND	ND	ND	0.0139264	Unchanged	ND	ND	ND	ND
	NOB1	0.000189	Up in AD	6.48e-07	0.127529	Up in AD	ND	ND	-0.0541144	Unchanged	0.106178	Unchanged	-0.710562	Down in BiG
	SEPT2	0.0221448	Up in AD	0.01	0.122826	ND	ND	ND	ND	ND	ND	ND	ND	ND
	CD58	0.0311336	Up in AD	0.01	0.12155	ND	ND	ND	ND	ND	ND	ND	ND	ND
	PEG10	0.00137221	Up in AD	0.000322	0.119103	ND	ND	ND	ND	ND	ND	ND	ND	ND
	TBXA2R	0.0153603	Up in AD	0.01	0.11606	Up in AD	ND	ND	ND	ND	ND	ND	ND	ND
	SELENOP	0.0406617	Up in AD	0.01	0.111639	ND	ND	ND	0.0499288	Unchanged	ND	ND	0.0826203	Unchanged
	MGP	1.24e-05	Up in AD	0.01	0.110044	ND	ND	ND	ND	ND	ND	ND	ND	ND
	H2AFY2	3.93e-05	Up in AD	0.01	0.108965	Up in AD	ND	ND	ND	ND	ND	ND	ND	ND
	AKR1C1	0.0288124	Up in AD	0.01	0.108585	ND	ND	ND	ND	ND	ND	ND	ND	ND
	TUBE1	0.000281	Up in AD	0.01	0.107119	ND	ND	ND	ND	ND	ND	ND	ND	ND
	CYP4F2	0.00850609	Up in AD	0.01	0.105591	ND	ND	ND	ND	ND	ND	ND	ND	ND
	TEP1	0.0435544	Up in AD	0.01	0.105346	ND	ND	ND	ND	ND	ND	ND	0.128604	Unchanged
	MELTF	0.00133437	Up in AD	0.01	0.104826	ND	ND	ND	ND	ND	ND	ND	ND	ND
	KYNU	0.00116741	Up in AD	0.01	0.104745	ND	ND	ND	ND	ND	ND	ND	ND	ND
	NRIP2	0.0413076	Up in AD	0.01	0.101676	ND	-0.0874895	Unchanged	ND	ND	-0.208601	Down in 3xTG	0.112233	Unchanged
	C15orf52	0.000651	Up in AD	9.05e-06	0.10027	Up in AD	ND	ND	ND	ND	ND	ND	0.148875	Unchanged
	CFAP52	0.000116	Up in AD	0.01	0.1001	ND	ND	ND	ND	ND	ND	ND	ND	ND
	C1orf123	0.00135164	Down in AD	0.00594688	-0.104486	ND	ND	ND	ND	ND	ND	ND	ND	ND
	ANKS6	0.0068549	Down in AD	0.01	-0.105667	ND	ND	ND	ND	ND	ND	ND	ND	ND
	KMT5B	3.66e-07	Down in AD	2.93e-05	-0.106335	ND	ND	ND	ND	ND	ND	ND	ND	ND
	CNTNAP3B	0.0203001	Down in AD	0.01	-0.107624	Down in AD	ND	ND	ND	ND	ND	ND	ND	ND
	ZNF185	0.029457	Down in AD	0.01	-0.10919	ND	ND	ND	ND	ND	ND	ND	ND	ND
	NRIP1	6.62e-05	Down in AD	1.74e-09	-0.109378	ND	ND	ND	ND	ND	ND	ND	ND	ND
	PLOD2	0.0123826	Down in AD	0.01	-0.112921	ND	ND	ND	ND	ND	ND	ND	ND	ND
	CCDC168	0.0349419	Down in AD	0.01	-0.113385	ND	ND	ND	ND	ND	ND	ND	ND	ND
	SNAPC3	0.000258	Down in AD	4.05e-09	-0.120162	ND	ND	ND	ND	ND	ND	ND	ND	ND
	EIF1AY	0.00469694	Down in AD	6.69e-05	-0.121299	ND	ND	ND	ND	ND	ND	ND	ND	ND
	MALT1	1.61e-05	Down in AD	0.000452	-0.122269	Down in AD	ND	ND	ND	ND	ND	ND	ND	ND
	SLC35B3	0.0389897	Down in AD	0.01	-0.131086	ND	ND	ND	ND	ND	ND	ND	ND	ND
	SLC46A1	0.000139	Down in AD	0.0311071	-0.133165	ND	ND	ND	ND	ND	ND	ND	ND	ND
	SELENOH	0.000649	Down in AD	0.01	-0.135179	Down in AD	ND	ND	0.00671532	Unchanged	ND	ND	ND	ND
	POLR2I	1.19e-06	Down in AD	0.00245824	-0.136801	Down in AD	ND	ND	ND	ND	ND	ND	ND	ND
	AKR1C4	2.08e-09	Down in AD	1.86e-05	-0.139658	Down in AD	ND	ND	ND	ND	ND	ND	ND	ND
	FAM134A	0.0434214	Down in AD	0.01	-0.145165	ND	ND	ND	ND	ND	ND	ND	ND	ND
	DLK2	0.00208188	Down in AD	7.81e-05	-0.149969	Down in AD	ND	ND	ND	ND	ND	ND	-0.0539192	Unchanged
	FAM49B	0.0130955	Down in AD	0.00016	-0.150788	ND	ND	ND	ND	ND	ND	ND	ND	ND
	GRK3	0.0203001	Down in AD	0.01	-0.170154	ND	ND	ND	ND	ND	ND	ND	ND	ND
	C3orf80	0.00747079	Down in AD	0.01	-0.181703	Down in AD	-0.05805	Unchanged	ND	ND	0.0663654	Unchanged	-0.0610599	Unchanged
	BAI1	1.93e-05	Down in AD	0.00013	-0.182472	Down in AD	ND	ND	ND	ND	ND	ND	-0.0760072	Unchanged
	SP7	0.000235	Down in AD	0.0493812	-0.195847	ND	ND	ND	ND	ND	ND	ND	ND	ND
	NME5	0.0338295	Down in AD	0.01	-0.198204	ND	ND	ND	ND	ND	ND	ND	ND	ND
	CECR6	0.00336308	Down in AD	0.01	-0.202719	ND	ND	ND	ND	ND	ND	ND	ND	ND
	LACE1	0.0252637	Down in AD	1.09e-07	-0.203629	Down in AD	ND	ND	ND	ND	ND	ND	ND	ND
	MT-ND4	0.0126755	Down in AD	0.000858	-0.206457	ND	ND	ND	ND	ND	ND	ND	ND	ND
	MTBP	1.04e-10	Down in AD	4.39e-05	-0.231482	ND	ND	ND	ND	ND	ND	ND	ND	ND
	SGK223	1.84e-09	Down in AD	0.00143681	-0.231575	Down in AD	ND	ND	ND	ND	ND	ND	ND	ND
	EFNA3	0.0410451	Down in AD	0.01	-0.245019	ND	ND	ND	ND	ND	ND	ND	ND	ND
	COX8A	0.001134	Down in AD	0.0201865	-0.245853	Down in AD	ND	ND	ND	ND	ND	ND	ND	ND
	MT-ND5	1.11e-06	Down in AD	0.0262942	-0.293408	ND	ND	ND	ND	ND	ND	ND	ND	ND
	NDUFC1	0.0196115	Down in AD	0.0096012	-0.321981	Down in AD	ND	ND	ND	ND	ND	ND	ND	ND
	LNP1	0.0350642	Down in AD	0.01	-0.518231	ND	ND	ND	ND	ND	ND	ND	ND	ND
	VWC2L	1.28e-14	Down in AD	2.02e-06	-0.126911	Down in AD	-0.161625	Unchanged	ND	ND	0.0163083	Unchanged	-0.0516231	Unchanged
	NCBP2-AS2	3.1e-12	Down in AD	4.88e-05	-0.124688	Down in AD	-0.184635	Unchanged	ND	ND	0.0181992	Unchanged	-0.216285	Down in BiG
	TRAF1	8.57e-08	Down in AD	0.019942	-0.199912	Down in AD	-0.116951	Unchanged	ND	ND	0.08583	Unchanged	-0.0582473	Unchanged
	NOCT	1.52e-06	Down in AD	2.17e-11	-0.235946	Down in AD	-0.140493	Unchanged	-0.115855	Unchanged	-0.127224	Down in 3xTG	0.0608865	Unchanged
	VWC2	1.61e-06	Up in AD	0.000562	0.137773	Up in AD	0.00487843	Unchanged	ND	ND	0.169613	Up in 3xTG	0.251453	Up in BiG
	ATP5E	2.37e-06	Up in AD	0.0209131	0.115443	Up in AD	-0.120932	Unchanged	ND	ND	-0.00215061	Unchanged	-0.0113839	Unchanged
	C11orf84	2.5e-06	Down in AD	1.92e-18	-0.118787	Down in AD	-0.13761	Unchanged	ND	ND	0.0635021	Unchanged	-0.182257	Unchanged
	NLGN4Y	1.59e-05	Down in AD	0.01	-0.134456	ND	ND	ND	ND	ND	0.0937446	Unchanged	ND	ND
	PCP4	3.15e-05	Up in AD	0.01	0.352958	Up in AD	-0.228194	Down in FAD	ND	ND	ND	ND	-0.0740716	Unchanged
	RNF219	3.29e-05	Up in AD	0.0238007	0.129229	Up in AD	-0.0149194	Unchanged	ND	ND	-0.0991121	Unchanged	0.134416	Unchanged
	KIAA1211L	5.9e-05	Up in AD	2.54e-08	0.106195	Up in AD	-0.0644169	Unchanged	ND	ND	-0.0574698	Unchanged	0.0399022	Unchanged
	STAT4	0.000313	Up in AD	0.01	0.197911	ND	ND	ND	ND	ND	ND	ND	ND	ND
	GPR21	0.00103052	Up in AD	0.00695974	0.118963	Up in AD	0.132642	Unchanged	ND	ND	ND	ND	0.262072	Unchanged
	VWA7	0.0143168	Up in AD	0.01	0.141027	ND	0.423554	Up in FAD	ND	ND	-0.0181534	Unchanged	0.590397	Up in BiG
	GRASP	0.0189394	Up in AD	0.01	0.110541	ND	ND	ND	ND	ND	ND	ND	ND	ND
	SLCO2A1	0.0278466	Up in AD	0.0086908	0.20595	Up in AD	-0.0879931	Unchanged	ND	ND	0.0698015	Unchanged	-0.0092229	Unchanged
	C3orf20	0.0284315	Up in AD	0.01	0.105722	ND	ND	ND	ND	ND	ND	ND	ND	ND

## Sheet: 2
	Supplementary Table 2. Meta-analysis of seven amylodiome datasets to identify plaque-enriched proteins in human AD brains
	A meta-analysis was performed through the integrative analysis of seven proteomics datasets: Dataset 1, LCM plaques (Xiong et al., 2019), Dataset 2, LCM plaques (Drummond et al., 2022), Dataset 3, detergent-insoluble fraction (Chen et al., 2022), Dataset 4, detergent-insoluble fraction (Zaman et al., 2023), Dataset 5, LCM plaques (Martá-Ariza et al., 2025; EOAD data), Dataset 6, LCM plaques (Mart…
	Uniprot ID	Gene	Description	Dataset 1		Dataset 2		Dataset 3		Dataset 4		Dataset 5		Dataset 6		Dataset 7		Median log2FC	Average log2FC	Direction	Fisher's combined P	FDR
				Abundance Ratio	Log2FC	p.value	Log2FC	p.value	Log2FC	p.value	Log2FC	p.value	Log2FC	p.value	Log2FC	p.value	Log2FC
	P05067-Abeta	APP	Abeta peptide 42	NA	NA	0.00676495	3.57526	1.98985e-10	2.68475	2.33897e-05	2.36031	1e-20	4.43248	1e-20	4.69201	3.06737e-15	5.97351	4.00387	3.95305	Up	2.84456e-56	8.93476e-53
	P02649	APOE	Apolipoprotein E	1.674	0.7433	0.00046126	3.38449	0.000410696	1.38158	9.3504e-10	3.63676	1e-20	2.56737	1e-20	2.85861	6.91891e-14	3.71948	2.85861	2.61308	Up	2.26323e-60	1.42176e-56
	P21741	MDK	Midkine	7.894	2.98076	3.09216e-05	4.97322	1.52944e-09	2.865	4.46484e-08	4.81836	0.000733333	3.9417	0.00983291	3.66629	0.00103499	2.6096	3.66629	3.69356	Up	8.73801e-17	4.90109e-15
	Q92743	HTRA1	Serine protease HTRA1	2.323	1.21599	0.00223536	4.24739	0.137261	0.239368	0.000578789	1.78706	1e-20	2.59609	1e-20	2.62423	8.82848e-13	3.75066	2.59609	2.35154	Up	5.37736e-53	1.12602e-49
	P10909	CLU	Clusterin	1.191	0.252173	0.00239108	1.65621	0.264434	0.11797	0.00175821	1.18379	1e-20	0.794349	0.000151899	1.12437	7.47545e-13	3.15181	1.12437	1.18295	Up	6.1234e-37	1.24088e-34
	P0C0L4	C4A	Complement C4-A	3.58	1.83996	0.00142411	2.91345	1.14733e-07	1.46801	8.86249e-07	2.3071	1e-20	1.23564	0.000136364	1.07557	3.02522e-10	4.2515	1.83996	2.15589	Up	7.29291e-38	1.83256e-35
	Q14956	GPNMB	Transmembrane glycoprotein NMB	2.915	1.5435	0.0125752	2.96599	1.39641e-09	1.72459	2.21437e-06	3.37024	1e-20	2.43162	0.108403	1.4578	5.60243e-08	2.2319	2.2319	2.24652	Up	1.25291e-31	2.31493e-29
	Q9BXS0	COL25A1	Collagen alpha-1(XXV) chain	2.753	1.461	0.000201654	6.70425	0.00218737	1.82989	2.09511e-06	3.6115	1e-20	4.90207	5.26316e-05	6.14906	0.506399	0.425283	3.6115	3.58329	Up	6.84281e-30	1.22819e-27
	Q9H4F8	SMOC1	SPARC-related modular calcium-binding protein 1	5.438	2.44308	0.000947089	3.69444	9.52544e-10	2.20798	0.000110394	2.6282	0.0067822	3.87212	0.028119	3.3006	3.74438e-08	3.39711	3.3006	3.07765	Up	4.44339e-15	2.38576e-13
	O95631	NTN1	Netrin-1	3.735	1.90111	0.000226448	5.12435	1.41334e-09	2.13575	0.000120018	2.66229	0.803955	0.228238	0.419035	0.502725	1.58922e-12	4.23355	2.13575	2.39829	Up	1.20062e-16	6.67459e-15
	Q9HCB6	SPON1	Spondin-1	1.913	0.935837	0.0229266	2.78291	0.000218618	0.877082	0.00016269	1.65782	0.0487947	1.00733	0.501801	0.548322	1.77421e-08	1.5117	1.00733	1.33157	Up	4.66544e-12	2.34466e-10
	P35052	GPC1	Glypican-1	1.924	0.944109	0.0109367	2.90175	0.00417154	0.564931	0.0104264	0.880351	1e-20	1.35557	1e-20	1.68178	5.10474e-10	1.38207	1.35557	1.38722	Up	1.9752e-48	3.10205e-45
	P08670	VIM	Vimentin	1.326	0.407081	0.00443386	0.733251	0.502167	-0.000936985	0.257648	0.722737	1e-20	1.05407	1e-20	1.24818	2.45512e-09	1.69786	0.733251	0.837464	Up	8.40812e-47	1.0564e-43
	O94985-2	CLSTN1	Calsyntenin-1	NA	NA	NA	NA	NA	NA	NA	NA	1e-20	1.30783	1e-20	1.37555	7.49617e-09	1.2042	1.30783	1.29586	Up	6.07767e-46	6.36332e-43
	Q9UM22	EPDR1	Mammalian ependymin-related protein 1	1.252	0.324235	0.0218348	2.44589	7.74926e-06	1.08596	0.00639449	1.1992	1e-20	1.03667	1e-20	0.95411	8.07337e-05	1.19163	1.08596	1.17681	Up	2.55668e-43	2.29444e-40
	Q9ULB1	NRXN1	Neurexin-1	1.604	0.681674	9.96785e-05	1.55367	3.4325e-09	1.45784	0.0044735	1.16589	1e-20	0.870456	1e-20	1.23905	NA	NA	1.20247	1.16143	Up	6.26847e-43	4.92232e-40
	P07339	CTSD	Cathepsin D	1.03	0.0426443	0.0033362	0.956758	4.23994e-05	0.786915	0.00182585	1.41884	1e-20	0.98263	1e-20	0.782903	0.00780847	0.331507	0.786915	0.757457	Up	1.02575e-42	7.15976e-40
	O14773	TPP1	Tripeptidyl-peptidase 1	1.012	0.0172093	0.0164911	0.634717	3.95097e-05	0.795057	0.0345759	0.826019	1e-20	0.596994	1e-20	0.756799	0.0310512	0.350425	0.634717	0.568174	Up	3.0816e-40	1.75988e-37
	P51659	HSD17B4	Peroxisomal multifunctional enzyme type 2	1.066	0.0922074	0.0111576	0.252002	0.501277	-0.000783637	0.160504	0.612851	1e-20	0.631869	1e-20	0.556548	0.0110847	0.230793	0.252002	0.339355	Up	3.44038e-40	1.80104e-37
	P26038	MSN	Moesin	1.296	0.374066	0.0132088	1.08655	0.00247136	-0.557664	0.137727	-0.447047	1e-20	0.771675	1e-20	0.753603	0.00104716	0.633804	0.633804	0.37357	Up	4.42105e-40	2.13639e-37
	P40939	HADHA	Trifunctional enzyme subunit alpha, mitochondrial	1.1	0.137504	0.115094	0.319546	0.891683	-0.361613	0.326637	0.45214	1e-20	0.559859	1e-20	0.546803	0.00100531	0.355776	0.355776	0.287145	Up	6.39437e-40	2.86924e-37
	P14136	GFAP	Glial fibrillary acidic protein	1.25	0.321928	0.406653	0.342209	9.8601e-05	1.22748	0.156563	1.45877	1e-20	0.839714	1e-20	1.25185	0.00129777	1.17611	1.17611	0.945437	Up	1.35744e-39	5.68497e-37
	P02792	FTL	Ferritin light chain	0.9	-0.152003	0.0177069	1.27135	0.000700897	0.644201	0.0133454	2.39722	1e-20	0.91783	1e-20	1.26015	0.897026	-0.0273587	0.91783	0.901628	Up	4.0994e-39	1.51485e-36
	Q9BT88	SYT11	Synaptotagmin-11	1.556	0.637842	0.404799	0.460389	0.650289	-0.0726858	0.277328	0.220768	1e-20	1.5133	1e-20	1.55057	0.00315116	1.05312	0.637842	0.766187	Up	5.4994e-39	1.91929e-36
	Q0VGL1	LAMTOR4	Ragulator complex protein LAMTOR4 OS=Homo sapiens GN=LAMTOR4 PE=1 SV=1	1.172	0.228973	NA	NA	NA	NA	NA	NA	1e-20	0.76872	1e-20	1.32075	0.137015	0.601789	0.685254	0.730059	Up	8.08653e-39	2.67366e-36
	P40121	CAPG	Macrophage-capping protein	1.301	0.379621	0.0289836	1.15504	0.280803	-0.148428	0.382952	-0.242636	1e-20	0.816534	1e-20	0.816089	0.0137268	0.377971	0.379621	0.450598	Up	9.77438e-39	3.07013e-36
	Q6IAA8	LAMTOR1	Ragulator complex protein LAMTOR1	1.17	0.226509	0.00889254	1.40035	0.106782	-0.144798	0.348145	-0.0859204	1e-20	1.08404	1e-20	1.1483	0.329893	0.203605	0.226509	0.54744	Up	6.80674e-38	1.78166e-35
	P00367	GLUD1	Glutamate dehydrogenase 1, mitochondrial	0.954	-0.0679388	0.0163913	0.386704	0.998278	-0.45908	0.313905	0.466521	1e-20	0.410286	1e-20	0.568467	0.516158	-0.0886977	0.386704	0.173752	Up	1.05343e-37	2.54524e-35
	Q9Y2J8	PADI2	Protein-arginine deiminase type-2	1.244	0.314986	0.0361313	0.499495	0.0341152	-0.455149	0.39107	-0.119732	1e-20	0.680086	1e-20	0.839043	0.443556	0.18135	0.314986	0.277154	Up	3.39008e-37	7.09884e-35
	P01024	C3	Complement C3	1.413	0.498761	0.00187009	1.3125	9.38739e-05	1.20035	8.62288e-06	2.44958	1e-20	0.77489	0.0035641	0.511571	0.000228505	0.929827	0.929827	1.09678	Up	7.92149e-30	1.3823e-27
	P01911	HLA-DRB1	HLA class II histocompatibility antigen, DRB1-15 beta chain OS=Homo sapiens GN=HLA-DRB1 PE=1 SV=2	1.735	0.794936	NA	NA	NA	NA	NA	NA	1e-20	2.03264	0.00531765	2.08737	5.3395e-08	3.30496	2.06	2.05497	Up	8.97613e-28	1.524e-25
	Q9UBP4	DKK3	Dickkopf-related protein 3	1.111	0.151859	0.00842457	1.06352	0.458717	0.00945767	0.0602481	0.358399	1e-20	0.515859	5.40541e-05	0.724776	0.000159553	0.463744	0.463744	0.469659	Up	1.9718e-27	3.25969e-25
	Q9NVJ2	ARL8B	ADP-ribosylation factor-like protein 8B OS=Homo sapiens GN=ARL8B PE=1 SV=1	1.162	0.21661	0.000138637	1.14287	NA	NA	NA	NA	1e-20	0.852038	0.00231655	1.25035	0.000930176	0.7579	0.852038	0.843953	Up	1.15038e-26	1.7626e-24
	P08758	ANXA5	Annexin A5	0.988	-0.0174171	0.0314687	0.45127	0.00924409	-0.638828	0.294855	-0.669955	0.000976744	0.310162	1e-20	0.553879	3.50769e-06	0.877837	0.310162	0.12385	Up	6.78123e-26	9.90691e-24
	Q96AQ6	PBXIP1	Pre-B-cell leukemia transcription factor-interacting protein 1	1.211	0.276199	0.00277454	0.408749	0.0856461	-0.217683	0.201707	-0.375017	0.000812749	0.369946	1e-20	0.500326	0.000108512	0.54621	0.369946	0.215533	Up	1.54686e-25	2.20849e-23
	P55084	HADHB	Trifunctional enzyme subunit beta, mitochondrial	1.084	0.116365	0.0598254	0.349183	0.0977348	-0.285287	0.632197	0.249142	0.000109589	0.387746	1e-20	0.603543	0.000736182	0.518188	0.349183	0.276983	Up	9.61973e-25	1.23329e-22
	P27338	MAOB	Amine oxidase [flavin-containing] B	1.143	0.192825	0.404847	0.139502	0.225823	0.0779079	0.360011	0.0919247	1e-20	0.348519	5.88235e-05	0.482501	0.00039488	0.686013	0.192825	0.288456	Up	1.06101e-24	1.33306e-22
	Q15149-8	PLEC	Plectin	NA	NA	NA	NA	NA	NA	NA	NA	0.000573991	0.250096	1e-20	0.453872	0.000834019	0.507034	0.453872	0.403667	Up	1.21372e-24	1.46627e-22
	P10253	GAA	Lysosomal alpha-glucosidase	1.253	0.325386	0.0848702	0.455577	0.0381111	0.245796	0.0854775	0.352428	1e-20	1.19519	0.000857143	1.05892	0.0265913	0.342866	0.352428	0.568023	Up	4.12392e-23	4.46663e-21
	P04179	SOD2	Superoxide dismutase [Mn], mitochondrial	0.938	-0.0923402	0.0466496	0.27606	0.841999	-0.143015	0.0140509	0.660514	0.00168794	0.423988	1e-20	0.644072	0.362334	0.17292	0.27606	0.277457	Up	9.47379e-23	9.91906e-21
	Q16698	DECR1	2,4-dienoyl-CoA reductase, mitochondrial	0.917	-0.125006	0.130745	0.103078	0.210247	0.105595	0.0216112	0.603154	0.000502326	0.268975	1e-20	0.486465	0.182512	-0.217169	0.105595	0.175013	Up	5.43019e-22	4.8732e-20
	P09110	ACAA1	3-ketoacyl-CoA thiolase, peroxisomal	1.148	0.199123	0.0850826	0.910382	0.832942	-0.36209	0.157112	0.925819	1e-20	1.10787	0.0135467	0.451074	0.0154836	0.305898	0.451074	0.50544	Up	5.87118e-22	5.19476e-20
	Q02252	ALDH6A1	Methylmalonate-semialdehyde dehydrogenase [acylating], mitochondrial	1	0	0.0333997	0.227626	0.713758	-0.184823	0.099582	1.63663	0.00747748	0.275124	1e-20	0.456969	0.256929	0.138009	0.227626	0.364219	Up	1.26978e-21	1.07642e-19
	Q5TH69	ARFGEF3	Brefeldin A-inhibited guanine nucleotide-exchange protein 3	1.351	0.434028	0.00395087	1.658	0.710008	0.0529239	0.137101	-0.253606	1e-20	1.17846	0.114742	0.753152	0.0313713	0.468456	0.468456	0.613059	Up	4.8018e-21	3.63433e-19
	P31431	SDC4	Syndecan-4	2.394	1.25942	0.0195006	1.40822	9.06727e-07	1.35912	0.0170563	1.21577	1e-20	2.23235	0.0791745	1.1936	0.822317	-0.053583	1.25942	1.2307	Up	5.56329e-21	4.06379e-19
	P17661	DES	Desmin	NA	NA	NA	NA	0.0778793	-0.261173	0.521681	0.0383975	1e-20	1.38707	0.0742461	0.94036	0.10654	0.994133	0.94036	0.619758	Up	7.28234e-20	4.57476e-18
	P13796	LCP1	Plastin-2	1.291	0.368489	0.020943	1.00249	0.0957897	-0.327371	0.227865	-0.231517	1e-20	0.817622	0.0204822	0.555202	0.467714	-0.152461	0.368489	0.290351	Up	1.6349e-19	9.87544e-18
	P06576	ATP5F1B	ATP synthase subunit beta, mitochondrial	0.956	-0.0649175	0.464873	0.0331985	0.919199	-0.226266	0.317447	0.322693	1e-20	0.265993	0.00947583	0.185215	0.899189	0.0210969	0.0331985	0.0767162	Up	1.75548e-19	1.05028e-17
	P17948	FLT1	Vascular endothelial growth factor receptor 1	2.409	1.26843	0.720721	-0.0876289	3.03709e-06	1.16398	9.45823e-05	2.12261	NA	NA	NA	NA	1.74462e-17	3.24049	1.26843	1.54158	Up	3.39086e-19	2.00957e-17
	P10809	HSPD1	60 kDa heat shock protein, mitochondrial	1.019	0.0271541	0.323564	0.0499367	0.0356835	-0.365373	0.590519	0.0745859	1e-20	0.242765	0.0113031	0.168111	0.795261	-0.0349687	0.0499367	0.023173	Up	3.45143e-19	2.02634e-17
	Q9NZM1	MYOF	Myoferlin	1.319	0.399445	NA	NA	0.00601446	-0.515292	0.730416	0.210385	NA	NA	NA	NA	3.09691e-18	3.74982	0.304915	0.96109	Up	2.43262e-17	1.37673e-15
	Q92765	FRZB	Secreted frizzled-related protein 3	1.667	0.737254	NA	NA	0.000162232	1.17935	0.00183258	1.56011	NA	NA	NA	NA	7.51864e-15	3.59703	1.36973	1.76844	Up	1.41952e-16	7.82231e-15
	P02747	C1QC	Complement C1q subcomponent subunit C	1.56	0.641546	0.00358662	1.42177	0.104118	0.378804	0.00662196	0.87978	0.00168198	0.598263	0.00169957	1.14167	1.33158e-09	1.31439	0.87978	0.910889	Up	6.43186e-16	3.51347e-14
	O95390	GDF11	Growth/differentiation factor 11	NA	NA	NA	NA	0.443115	0.0221472	0.000153378	1.67665	NA	NA	NA	NA	7.3212e-13	2.44612	1.67665	1.38164	Up	1.09797e-15	5.94609e-14
	Q9NRN5	OLFML3	Olfactomedin-like protein 3	2.872	1.52206	0.000201493	4.26268	0.128121	0.334107	0.00034559	1.45637	0.216507	1.14009	0.189124	1.81004	7.86272e-10	3.88802	1.52206	2.05905	Up	1.2119e-14	6.45181e-13
	P02743	APCS	Serum amyloid P-component	2.851	1.51147	0.00380579	2.30523	0.159732	0.305828	1.0996e-06	2.49889	0.65929	2.55642	1	NA	9.21099e-10	3.75864	2.40206	2.15608	Up	1.35859e-14	7.172e-13
	Q07954	LRP1	Prolow-density lipoprotein receptor-related protein 1	1.412	0.49774	0.00346024	0.814653	0.000213741	0.538348	0.0211938	0.724131	0.000194595	0.483198	6.45161e-05	0.63667	5.64997e-05	0.489022	0.538348	0.59768	Up	2.10715e-13	1.10309e-11
	P41222	PTGDS	Prostaglandin-H2 D-isomerase	1.441	0.52707	0.0014364	1.14617	0.0407988	0.357585	0.00022778	1.83676	0.00942616	0.270571	0.0119814	0.323405	1.57341e-06	1.3857	0.52707	0.835324	Up	2.33026e-13	1.20981e-11
	Q13253	NOG	Noggin	2.174	1.12035	NA	NA	0.0195443	0.562542	0.000134434	2.45029	NA	NA	NA	NA	2.59691e-10	2.57871	1.78532	1.67797	Up	2.91267e-13	1.49979e-11
	P01903	HLA-DRA	HLA class II histocompatibility antigen, DR alpha chain OS=Homo sapiens GN=HLA-DRA PE=1 SV=1	1.71	0.773996	0.0186227	0.80659	NA	NA	NA	NA	0.99941	NA	0.999785	10.6047	9.93926e-14	2.78732	1.79695	3.74316	Up	1.03534e-12	5.2878e-11
	Q8IV08	PLD3	5'-3' exonuclease PLD3	1.035	0.0496308	0.00260895	0.976557	0.0243331	0.296715	0.0961987	0.609317	4e-05	0.552062	7.27273e-05	0.891605	0.0017262	0.525003	0.552062	0.55727	Up	3.72423e-12	1.88674e-10
	P04792	HSPB1	Heat shock protein beta-1	1.17	0.226509	0.00637199	0.32747	0.149476	0.153946	0.59229	-0.140057	0.000186528	0.68758	0.00545773	0.467053	4.50567e-07	0.797481	0.32747	0.359997	Up	1.07434e-11	5.31417e-10
	P27105	STOM	Stomatin	1.286	0.362891	0.0366018	0.340091	0.0194299	-0.43082	0.44436	-0.0702998	0.000158192	0.648771	0.000242424	0.758106	2.27966e-06	0.954294	0.362891	0.366148	Up	1.27371e-11	6.25114e-10
	P0C0L5	C4B	Complement C4-B	1.677	0.745883	0.508944	0.457264	1.46199e-07	1.43581	6.71061e-07	2.23867	NA	NA	NA	NA	1.89227e-06	1.43606	1.43581	1.26274	Up	3.9226e-11	1.88105e-09
	O75462	CRLF1	Cytokine receptor-like factor 1	NA	NA	NA	NA	0.0121304	0.401185	0.0290456	0.511218	NA	NA	NA	NA	2.96223e-10	3.05951	0.511218	1.32397	Up	5.99376e-11	2.85248e-09
	Q9H2X0	CHRD	Chordin	1.263	0.336855	NA	NA	0.0112963	0.345358	0.0888225	0.489133	NA	NA	NA	NA	1.22166e-10	2.37958	0.417245	0.887731	Up	7.49619e-11	3.54068e-09
	P26572	MGAT1	Alpha-1,3-mannosyl-glycoprotein 2-beta-N-acetylglucosaminyltransferase	NA	NA	NA	NA	0.497866	0.00116669	0.0177394	0.757122	NA	NA	NA	NA	7.06304e-10	2.86131	0.757122	1.20653	Up	8.61058e-11	4.03669e-09
	P05067	APP	Amyloid-beta precursor protein	1.563	0.644318	0.00547738	1.47261	1.3061e-09	2.04472	1.13295e-05	2.68667	0.00176552	0.995745	0.00281081	0.650582	NA	NA	1.23418	1.41577	Up	1.11269e-10	5.17773e-09
	P07099	EPHX1	Epoxide hydrolase 1	1.151	0.202888	0.855426	0.0149075	0.162087	-0.145848	0.612691	0.13202	0.00011976	0.644027	0.000571429	0.493494	1.70918e-06	0.682332	0.202888	0.289117	Up	1.18873e-10	5.49088e-09
	O15061	SYNM	Synemin	1.394	0.479231	0.237312	0.497177	0.203913	0.109722	0.338938	0.200574	0.000127389	0.74686	0.00148879	0.675344	4.34725e-06	0.829329	0.497177	0.505462	Up	1.2744e-10	5.84365e-09
	Q92542	NCSTN	Nicastrin	1.061	0.0854247	0.00408752	0.791328	0.0174376	-0.250738	0.386692	-0.0625167	3.6036e-05	0.684068	8e-05	0.965367	0.00392253	0.494914	0.494914	0.386835	Up	1.41387e-10	6.43619e-09
	Q6NUI6	CHADL	Chondroadherin-like protein	1.622	0.697774	NA	NA	0.00012716	0.745529	0.042659	0.574772	NA	NA	NA	NA	6.58193e-10	2.80982	0.721651	1.20697	Up	1.87296e-10	8.46468e-09
	P04839	CYBB	Cytochrome b-245 heavy chain	1.53	0.613532	NA	NA	0.00797842	-0.498033	0.526418	0.019041	NA	NA	NA	NA	6.59781e-11	2.17667	0.316286	0.577802	Up	2.29836e-10	1.03131e-08
	P08294	SOD3	Extracellular superoxide dismutase [Cu-Zn]	1.395	0.480265	1.94258e-05	1.35918	0.00364211	0.452962	0.000626592	1.87576	0.0356874	0.329657	0.0145948	0.43743	0.0250859	0.409429	0.452962	0.763526	Up	2.76124e-10	1.23022e-08
	Q8NCH0	CHST14	Carbohydrate sulfotransferase 14	NA	NA	NA	NA	0.00213449	-0.659286	0.86365	0.356427	NA	NA	NA	NA	7.43318e-11	3.5366	0.356427	1.07791	Up	4.14957e-10	1.83575e-08
	P15311	EZR	Ezrin	1.087	0.120352	0.0143152	0.728338	0.0159292	-0.356512	0.160052	-0.424314	0.000114286	0.460649	0.000144578	0.521175	0.000806297	0.614474	0.460649	0.237737	Up	5.54518e-10	2.436e-08
	P02461	COL3A1	Collagen alpha-1(III) chain	NA	NA	NA	NA	0.000541231	-1.11238	0.839906	0.610463	NA	NA	NA	NA	1.32867e-10	3.97525	0.610463	1.15778	Up	7.05912e-10	3.07954e-08
	P29350	PTPN6	Tyrosine-protein phosphatase non-receptor type 6	1.609	0.686164	NA	NA	0.451648	0.0151357	0.19781	0.288424	NA	NA	NA	NA	6.01102e-10	3.50878	0.487294	1.12463	Up	7.50253e-10	3.25041e-08
	Q53RD9	FBLN7	Fibulin-7	1.327	0.408168	NA	NA	5.82998e-05	0.856181	0.0631246	0.527105	NA	NA	NA	NA	1.98293e-09	3.01012	0.691643	1.20039	Up	7.88193e-10	3.39139e-08
	O75110	ATP9A	Probable phospholipid-transporting ATPase IIA	1.252	0.324235	0.00262101	0.806575	0.0606319	0.207028	0.192183	0.216719	0.000122137	1.11458	0.00088	0.850163	0.0110287	0.461851	0.461851	0.568736	Up	8.84622e-10	3.7804e-08
	O00339	MATN2	Matrilin-2	1.217	0.283329	NA	NA	0.425347	0.0303724	0.288277	0.181596	NA	NA	NA	NA	5.42746e-10	2.7541	0.232462	0.812349	Up	9.76495e-10	4.14482e-08
	P49748	ACADVL	Very long-chain specific acyl-CoA dehydrogenase, mitochondrial	1.088	0.121679	0.00278317	0.194773	0.504601	-0.00155932	0.0974546	0.642787	3.53982e-05	0.610097	0.000168067	0.552178	0.467874	0.103609	0.194773	0.317652	Up	1.0868e-09	4.58206e-08
	Q8NES3	LFNG	Beta-1,3-N-acetylglucosaminyltransferase lunatic fringe	NA	NA	NA	NA	0.490307	0.0054072	0.000425879	1.51109	NA	NA	NA	NA	4.32281e-07	3.51313	1.51109	1.67654	Up	1.1415e-09	4.7806e-08
	P04004	VTN	Vitronectin	0.667	-0.584241	0.140228	0.572741	0.970429	-0.414081	0.0708631	0.480817	0.458419	0.128262	0.419312	0.207713	4.26498e-10	3.9879	0.207713	0.625587	Up	1.16174e-09	4.83316e-08
	Q9NT22	EMILIN3	EMILIN-3	NA	NA	NA	NA	0.317145	0.0652739	0.00166703	0.873331	NA	NA	NA	NA	1.32517e-07	2.6604	0.873331	1.19967	Up	1.35968e-09	5.58268e-08
	P05091	ALDH2	Aldehyde dehydrogenase, mitochondrial	1.011	0.015783	0.00651977	0.236805	0.930265	-0.205194	0.110225	0.608038	3.84615e-05	0.294799	5.12821e-05	0.357905	0.686242	0.0498933	0.236805	0.194004	Up	1.35703e-09	5.58268e-08
	P08575	PTPRC	Receptor-type tyrosine-protein phosphatase C	1.557	0.638769	0.626012	0.181491	0.0356239	-0.336496	0.264581	-0.254165	NA	NA	NA	NA	2.83043e-11	2.70555	0.181491	0.58703	Up	1.43264e-09	5.80634e-08
	P30038	ALDH4A1	Delta-1-pyrroline-5-carboxylate dehydrogenase, mitochondrial	0.995	-0.00723157	0.156434	0.22944	0.701868	-0.160466	0.109727	1.33627	0.000108108	0.358036	5.7971e-05	0.629728	0.00982554	0.377235	0.358036	0.394715	Up	1.45946e-09	5.87713e-08
	P19823	ITIH2	Inter-alpha-trypsin inhibitor heavy chain H2	1.221	0.288063	NA	NA	0.392605	-0.0669433	0.252613	-0.138415	0.011992	0.261664	0.00226715	0.383797	1.44069e-07	3.78924	0.274864	0.7529	Up	1.83308e-09	7.28825e-08
	P02746	C1QB	Complement C1q subcomponent subunit B	1.467	0.552869	0.0216662	1.72074	0.0722095	0.327638	0.0161384	0.77485	NA	NA	NA	NA	1.3183e-07	1.02248	0.77485	0.879715	Up	2.08444e-09	8.23549e-08
	Q8NE62	CHDH	Choline dehydrogenase, mitochondrial	1.206	0.27023	0.00661863	0.434847	0.004498	0.547814	0.0146648	1.74346	0.0309345	0.486935	0.000842105	0.675792	0.000758328	0.48223	0.486935	0.663044	Up	2.45664e-09	9.64538e-08
	O94813	SLIT2	Slit homolog 2 protein	2.006	1.00432	0.101369	0.870178	3.73941e-06	1.28969	0.00680873	1.24964	NA	NA	NA	NA	9.55067e-08	2.90094	1.24964	1.46295	Up	2.90213e-09	1.13237e-07
	O00634	NTN3	Netrin-3	NA	NA	NA	NA	1.67415e-06	1.11271	0.000138916	2.79517	NA	NA	NA	NA	6.0801e-06	4.50838	2.79517	2.80542	Up	4.91537e-09	1.89438e-07
	P22105	TNXB	Tenascin-X	1.231	0.299831	NA	NA	0.571788	0.0360552	0.30373	-0.184596	NA	NA	NA	NA	7.11862e-10	1.73623	0.167943	0.471881	Up	6.91933e-09	2.65044e-07
	Q14690	PDCD11	Protein RRP5 homolog	1.121	0.164786	NA	NA	0.0288481	0.176277	0.320979	0.139297	NA	NA	NA	NA	3.93591e-09	3.51981	0.170531	1.00004	Up	7.225e-09	2.75076e-07
	P21246	PTN	Pleiotrophin	4.086	2.03069	NA	NA	4.14412e-09	2.49214	1.01063e-06	3.85464	0.0308674	1.75992	0.206982	1.41498	0.00512425	2.11643	2.07356	2.27813	Up	7.51821e-09	2.84514e-07
	P21333	FLNA	Filamin-A	1.121	0.164786	0.0967452	0.182677	1.07796e-05	-1.43161	0.0359068	-0.720626	0.00153069	0.477639	0.0011907	0.465628	2.5202e-05	1.00513	0.182677	0.0205178	Up	9.18387e-09	3.45468e-07
	P78539	SRPX	Sushi repeat-containing protein SRPX	NA	NA	NA	NA	0.00147785	-0.705874	0.915006	0.442056	NA	NA	NA	NA	2.0043e-09	1.8976	0.442056	0.544595	Up	1.03174e-08	3.85796e-07
	P10636	MAPT	Microtubule-associated protein tau	1.269	0.343692	0.0646292	0.395584	0.000253956	1.86402	2.14287e-09	4.89697	0.627973	-0.0666827	0.298862	0.121159	NA	NA	0.369638	1.25912	Up	1.21708e-08	4.52406e-07
	Q9P2S2	NRXN2	Neurexin-2	1.482	0.567545	0.0237285	0.94657	0.000368771	0.515286	0.158212	0.295114	0.107417	0.301719	0.0175616	1.11698	2.05881e-06	0.916827	0.567545	0.66572	Up	1.432e-08	5.29167e-07
	Q86UX7	FERMT3	Fermitin family homolog 3	1.331	0.412511	0.212305	0.453911	0.749224	-0.103797	0.287621	0.200712	NA	NA	NA	NA	1.01002e-08	2.18256	0.412511	0.629178	Up	2.2774e-08	8.26972e-07
	P68133	ACTA1	Actin, alpha skeletal muscle OS=Homo sapiens GN=ACTA1 PE=1 SV=1	1.202	0.265437	0.963679	-0.0118351	NA	NA	NA	NA	NA	NA	NA	NA	5.54594e-09	4.20256	0.265437	1.48539	Up	3.06922e-08	1.10809e-06
	O14558	HSPB6	Heat shock protein beta-6	1.239	0.309176	0.116127	1.06242	0.0648786	0.306253	0.194243	0.367787	0.000129032	0.914784	0.000178571	0.976203	0.0807761	0.323329	0.367787	0.608564	Up	3.5636e-08	1.26477e-06
	P09525	ANXA4	Annexin A4	1.223	0.290424	0.0138609	0.576469	0.000591448	-0.837994	0.386767	-0.0809288	0.000118519	0.609759	0.000170213	0.63288	0.143136	0.252048	0.290424	0.206094	Up	5.15669e-08	1.76056e-06
	P01011	SERPINA3	Alpha-1-antichymotrypsin	0.94	-0.0892673	0.0165215	0.912202	0.207283	-0.219815	0.745805	0.147764	6.4e-05	0.817996	0.00374441	0.638507	0.0238385	0.50424	0.50424	0.387375	Up	5.55282e-08	1.86539e-06
	Q13510	ASAH1	Acid ceramidase	1.244	0.314986	0.000117445	0.726899	0.000387237	0.752685	0.0107921	1.0496	0.0209831	0.48722	0.0171632	0.342819	0.223963	0.239423	0.48722	0.559091	Up	7.64257e-08	2.47477e-06
	P50897	PPT1	Palmitoyl-protein thioesterase 1	1.07	0.0976108	0.0580301	0.558736	8.9584e-05	0.827044	0.0201887	0.881655	0.00178694	0.68793	0.000133333	0.903687	0.383611	0.160534	0.68793	0.588171	Up	7.95131e-08	2.54847e-06
	P05362	ICAM1	Intercellular adhesion molecule 1 OS=Homo sapiens GN=ICAM1 PE=1 SV=2	1.683	0.751035	0.226765	0.922313	NA	NA	NA	NA	0.000157303	0.889851	0.00214925	0.957161	0.00695643	0.768724	0.889851	0.857817	Up	8.85366e-08	2.79491e-06
	Q14739	LBR	Delta(14)-sterol reductase LBR	NA	NA	NA	NA	0.0120575	-0.220737	0.548244	0.0252781	NA	NA	NA	NA	3.33481e-08	2.90252	0.0252781	0.902355	Up	9.23451e-08	2.90056e-06
	Q92563	SPOCK2	Testican-2	2.132	1.09221	0.0123006	3.46898	7.48294e-06	1.43003	0.00019929	1.42389	NA	NA	NA	NA	0.00116898	1.1686	1.42389	1.71674	Up	9.28748e-08	2.90268e-06
	P16070	CD44	CD44 antigen OS=Homo sapiens GN=CD44 PE=1 SV=3	1.599	0.67717	0.161442	1.0182	NA	NA	NA	NA	0.00077686	0.74213	0.000192	1.60533	0.0330446	1.059	1.0182	1.02037	Up	1.25907e-07	3.91557e-06
	Q9P253	VPS18	Vacuolar protein sorting-associated protein 18 homolog	1.268	0.342555	0.00608874	0.334389	0.182689	0.0843964	0.224234	0.151831	0.0201567	0.479784	0.00201563	1.24968	0.00574372	0.367227	0.342555	0.429981	Up	2.01288e-07	6.1383e-06
	P01034	CST3	Cystatin-C	1.145	0.195348	0.00448948	0.275065	0.166221	0.147755	0.371343	0.118503	0.162386	0.182419	0.000158416	0.613798	0.00798734	0.467007	0.195348	0.285699	Up	2.14053e-07	6.49604e-06
	P35241	RDX	Radixin	1.226	0.293959	0.240681	0.516193	0.0065261	-0.525361	0.160758	-0.350157	3.7037e-05	0.472452	0.000188679	0.432308	0.13082	0.23783	0.293959	0.153889	Up	2.46551e-07	7.44631e-06
	Q9UIK5	TMEFF2	Tomoregulin-2	3.207	1.68122	0.00659239	2.26595	1.42497e-08	1.75111	0.000168352	3.27441	NA	NA	NA	NA	0.0086223	0.954376	1.75111	1.98542	Up	2.782e-07	8.28272e-06
	P15153	RAC2	Ras-related C3 botulinum toxin substrate 2	1.501	0.585924	NA	NA	0.0596652	-0.235385	0.340069	-0.0952755	NA	NA	NA	NA	3.51746e-08	3.32017	0.245324	0.893859	Up	2.7796e-07	8.28272e-06
	P11279	LAMP1	Lysosome-associated membrane glycoprotein 1	1.208	0.27262	NA	NA	0.358529	-0.0703997	0.530084	0.0307361	0.000125786	0.677716	0.00267123	0.768395	0.0130908	0.30952	0.29107	0.331431	Up	3.23019e-07	9.43816e-06
	Q8N474	SFRP1	Secreted frizzled-related protein 1	1.956	0.967906	0.690937	0.30139	5.91304e-10	1.59998	0.03077	0.951711	NA	NA	NA	NA	6.52239e-07	2.15449	0.967906	1.1951	Up	3.89398e-07	1.12728e-05
	P35625	TIMP3	Metalloproteinase inhibitor 3	1.719	0.78157	NA	NA	5.37291e-05	-1.36977	0.890397	0.640846	NA	NA	NA	NA	9.91919e-08	4.09015	0.711208	1.0357	Up	4.1132e-07	1.18528e-05
	Q9UHK6	AMACR	Alpha-methylacyl-CoA racemase	NA	NA	NA	NA	0.441272	0.0322514	0.130449	0.838196	NA	NA	NA	NA	6.88643e-07	3.08895	0.838196	1.3198	Up	4.17983e-07	1.19898e-05
	P07602	PSAP	Prosaposin	0.915	-0.128156	0.0660457	0.772702	1.76888e-06	0.960493	0.0181006	1.34129	0.00517293	0.627413	0.000192308	0.781503	0.692775	0.0750723	0.772702	0.632902	Up	4.49677e-07	1.28403e-05
	P13804	ETFA	Electron transfer flavoprotein subunit alpha, mitochondrial	0.945	-0.0816138	0.117758	0.19679	0.477776	0.00722898	0.065687	0.528568	0.0010728	0.157899	7.84314e-05	0.2474	0.444517	-0.144144	0.157899	0.130304	Up	5.34927e-07	1.50691e-05
	Q8IWU5	SULF2	Extracellular sulfatase Sulf-2	1.505	0.589763	NA	NA	0.487393	0.00772379	0.129606	0.367554	NA	NA	NA	NA	1.13228e-06	3.16595	0.478659	1.03275	Up	6.64812e-07	1.83173e-05
	Q06481	APLP2	Amyloid-like protein 2	1.317	0.397255	0.399978	0.432297	0.118185	0.169713	0.523894	-0.0146507	0.00385714	0.663146	0.00208365	0.959014	0.000305048	0.793475	0.432297	0.48575	Up	7.22514e-07	1.95679e-05
	P42765	ACAA2	3-ketoacyl-CoA thiolase, mitochondrial	0.957	-0.0634092	0.450048	0.142131	0.00998937	-0.6598	0.560017	0.146448	0.0702151	0.26734	0.000169492	0.505326	0.000504335	0.394788	0.146448	0.104689	Up	7.49753e-07	2.01371e-05
	P16870	CPE	Carboxypeptidase E	1.11	0.15056	0.00409682	0.68073	0.334783	0.0603424	0.0488047	0.470815	0.00132836	0.402154	0.243174	0.152487	0.0246543	0.39687	0.39687	0.330565	Up	7.82733e-07	2.0924e-05
	P69905	HBA1	Hemoglobin subunit alpha	0.816	-0.293359	0.0615044	0.418437	0.885932	-0.291777	0.000649517	1.02193	0.00798238	0.928495	0.854748	-0.0893525	0.00479346	0.777775	0.418437	0.353164	Up	8.47469e-07	2.24633e-05
	Q9Y490	TLN1	Talin-1	1.141	0.190299	0.119066	0.169366	0.00163327	-0.599518	0.149984	-0.465727	0.0464399	0.132292	0.000837696	0.225006	0.000217997	0.645738	0.169366	0.0424939	Up	8.94897e-07	2.36208e-05
	P55001	MFAP2	Microfibrillar-associated protein 2	1.005	0.0071955	NA	NA	0.945786	-0.412706	0.00900209	0.97121	NA	NA	NA	NA	2.38748e-05	1.56278	0.489203	0.532121	Up	9.53144e-07	2.4845e-05
	Q6UXI9	NPNT	Nephronectin	NA	NA	NA	NA	0.00170792	-0.759735	0.606522	0.0745989	NA	NA	NA	NA	3.72095e-07	2.41182	0.0745989	0.57556	Up	9.98111e-07	2.59097e-05
	Q96P44	COL21A1	Collagen alpha-1(XXI) chain	NA	NA	NA	NA	0.00813718	-0.804086	0.643969	0.231912	NA	NA	NA	NA	3.52899e-07	3.0631	0.231912	0.83031	Up	1.00467e-06	2.59726e-05
	P18206	VCL	Vinculin	1.146	0.196607	0.311144	-0.0347767	6.9002e-05	-0.836723	0.488758	-0.00737919	0.0034384	0.20517	0.022347	0.258548	1.2926e-05	0.687775	0.196607	0.0670316	Up	1.15542e-06	2.9626e-05
	O95865	DDAH2	N(G),N(G)-dimethylarginine dimethylaminohydrolase 2	1.087	0.120352	0.0636613	0.225898	0.0121056	-0.414614	0.205088	-0.448808	0.000177778	0.245033	0.00021875	0.374665	0.599346	0.0840272	0.120352	0.0266504	Up	1.20414e-06	3.06251e-05
	O00468	AGRN	Agrin	1.25	0.321928	0.00310856	0.898087	0.0371051	0.36496	0.367893	0.254933	0.0529198	0.210796	0.000190476	0.502407	NA	NA	0.343444	0.425519	Up	1.29572e-06	3.26897e-05
	Q09666	AHNAK	Neuroblast differentiation-associated protein AHNAK	1.064	0.0894982	0.870886	-0.016856	0.00761027	-0.551945	0.490504	-0.00891278	0.00345821	0.335158	0.000729282	0.370082	0.000790966	0.494268	0.0894982	0.101613	Up	1.47644e-06	3.69521e-05
	P48681	NES	Nestin	1.11	0.15056	0.0379757	-0.824693	0.000595288	-0.611105	0.139531	-0.499321	NA	NA	NA	NA	1.70656e-08	2.43722	-0.499321	0.130532	Up	1.51041e-06	3.76524e-05
	P35555	FBN1	Fibrillin-1	1.109	0.149259	NA	NA	0.963999	-0.498038	0.00109182	2.10621	NA	NA	NA	NA	0.000459428	2.07128	1.11027	0.957179	Up	2.11827e-06	5.11808e-05
	Q13011	ECH1	Delta(3,5)-Delta(2,4)-dienoyl-CoA isomerase, mitochondrial	1.101	0.138814	0.606489	0.104053	0.989291	-0.307055	0.0813399	0.461363	0.00217363	0.335869	6.55738e-05	0.521793	0.826776	0.0235782	0.138814	0.182631	Up	2.30714e-06	5.53186e-05
	P42126	ECI1	Enoyl-CoA delta isomerase 1, mitochondrial	0.941	-0.0877334	0.277889	0.236831	0.444937	0.0168684	0.0734951	0.414503	0.00381215	0.383286	5.33333e-05	0.451485	0.394617	-0.196929	0.236831	0.174044	Up	2.58465e-06	6.17368e-05
	P41218	MNDA	Myeloid cell nuclear differentiation antigen	1.282	0.358396	NA	NA	0.00489124	-0.555411	0.61589	0.114006	NA	NA	NA	NA	1.04069e-06	1.80995	0.236201	0.431734	Up	2.66741e-06	6.34722e-05
	P01023	A2M	Alpha-2-macroglobulin	1.028	0.0398403	0.023716	0.42614	0.715226	-0.159663	0.0999689	0.539484	0.0015	0.484878	0.389168	0.139155	0.00529228	0.46365	0.42614	0.276212	Up	2.79451e-06	6.57495e-05
	Q92581	SLC9A6	Sodium/hydrogen exchanger 6	1.195	0.257011	0.00414897	0.514682	0.924547	0.137849	0.254507	-0.163223	0.00216352	0.39294	0.00215498	0.655582	NA	NA	0.324975	0.29914	Up	3.26912e-06	7.60616e-05
	Q9BTU6	PI4K2A	Phosphatidylinositol 4-kinase type 2-alpha	1.272	0.347099	0.655468	0.163368	0.00993231	0.279408	0.0210959	0.508168	0.00216456	2.64935	0.389224	0.997718	0.000773407	0.822481	0.508168	0.823942	Up	3.31719e-06	7.68951e-05
	P11498	PC	Pyruvate carboxylase, mitochondrial	1.044	0.0621217	0.199883	0.115422	0.493288	0.00349984	0.0389116	1.46679	0.359276	0.121589	7.40741e-05	0.438716	0.045985	0.265264	0.121589	0.353343	Up	3.47121e-06	7.92951e-05
	P27658	COL8A1	Collagen alpha-1(VIII) chain	NA	NA	NA	NA	3.22349e-05	-1.26875	0.718046	0.214233	NA	NA	NA	NA	1.23786e-06	4.17716	0.214233	1.04088	Up	3.62639e-06	8.25399e-05
	Q8IWE5	PLEKHM2	Pleckstrin homology domain-containing family M member 2	1.338	0.420078	NA	NA	0.0571859	0.123905	0.254217	0.125214	NA	NA	NA	NA	3.70204e-06	2.70023	0.272646	0.842356	Up	3.82625e-06	8.64622e-05
	P24844	MYL9	Myosin regulatory light polypeptide 9	1.147	0.197865	NA	NA	0.00688425	-0.25093	0.284766	-0.220598	NA	NA	NA	NA	5.87911e-07	2.9871	-0.0113661	0.67836	Up	4.08239e-06	9.15913e-05
	P21810	BGN	Biglycan	1.185	0.244887	NA	NA	0.000181674	-1.09245	0.704869	0.30933	NA	NA	NA	NA	1.53006e-06	2.4824	0.277109	0.486042	Up	4.34801e-06	9.65167e-05
	Q99536	VAT1	Synaptic vesicle membrane protein VAT-1 homolog	1.065	0.0908534	0.238388	0.193278	0.161044	-0.207965	0.381652	-0.0922563	0.000193548	0.304034	0.000733333	0.478467	0.266226	0.213558	0.193278	0.139996	Up	4.93432e-06	0.000108068
	Q9Y6N5	SQOR	Sulfide:quinone oxidoreductase, mitochondrial	1.325	0.405992	NA	NA	0.893842	-0.158056	0.104223	0.609001	NA	NA	NA	NA	1.20689e-05	0.887354	0.507497	0.436073	Up	5.02275e-06	0.000108803
	P68871	HBB	Hemoglobin subunit beta	0.74	-0.434403	0.173326	0.296172	0.928482	-0.37469	0.00148282	1.21921	0.00721818	0.666307	0.95085	-0.0305511	0.00764521	0.803077	0.296172	0.306446	Up	5.01837e-06	0.000108803
	P01008	SERPINC1	Antithrombin-III OS=Homo sapiens GN=SERPINC1 PE=1 SV=1	1.149	0.200379	0.0781054	0.27113	NA	NA	NA	NA	3.44828e-05	0.479808	0.249595	0.159176	0.0898183	0.737311	0.27113	0.369561	Up	5.37552e-06	0.000116045
	P02745	C1QA	Complement C1q subcomponent subunit A OS=Homo sapiens GN=C1QA PE=1 SV=2	1.4	0.485427	0.0985148	1.54609	NA	NA	NA	NA	NA	NA	NA	NA	1.43689e-05	0.934371	0.934371	0.988628	Up	5.61064e-06	0.000120294
	Q05707	COL14A1	Collagen alpha-1(XIV) chain	1.14	0.189034	NA	NA	0.000429849	-0.903855	0.609683	0.120269	NA	NA	NA	NA	2.45489e-06	2.19534	0.154651	0.400198	Up	5.91143e-06	0.000125458
	P0CG47	UBB	Polyubiquitin-B	NA	NA	NA	NA	0.574015	-0.0540972	0.00276587	2.41555	0.0463135	0.200697	0.00248951	0.29152	NA	NA	0.246108	0.713418	Up	6.50482e-06	0.000136666
	Q13424	SNTA1	Alpha-1-syntrophin	0.981	-0.027675	0.0506973	0.34083	0.251528	0.0951885	0.102925	0.561248	0.00364444	0.43411	0.271996	-0.252912	0.00065416	0.453847	0.34083	0.229234	Up	6.78982e-06	0.000142179
	P42330	AKR1C3	Aldo-keto reductase family 1 member C3	1.135	0.182692	0.0501063	1.54956	0.0130127	0.241696	0.000866971	1.21736	NA	NA	NA	NA	0.00881326	0.574032	0.574032	0.753068	Up	7.65237e-06	0.000157614
	P55160	NCKAP1L	Nck-associated protein 1-like	1.486	0.571434	NA	NA	0.070044	-0.182641	0.0850474	-0.833689	NA	NA	NA	NA	1.04635e-06	2.05194	0.194397	0.40176	Up	7.7678e-06	0.000159468
	P78333	GPC5	Glypican-5	1.759	0.814755	NA	NA	5.10816e-10	1.64722	0.000572621	2.01054	NA	NA	NA	NA	0.0035288	0.684736	1.23099	1.28931	Up	7.82926e-06	0.000160207
	P07858	CTSB	Cathepsin B	1.02	0.0285692	0.095475	0.629045	5.5228e-06	0.751274	0.0490826	0.396138	0.257708	0.294771	0.00638636	0.685885	0.00334117	0.387461	0.396138	0.453306	Up	7.87755e-06	0.000160671
	Q9Y4C0	NRXN3	Neurexin-3 OS=Homo sapiens GN=NRXN3 PE=1 SV=4	1.372	0.45628	0.118081	0.711996	NA	NA	NA	NA	0.55998	0.161238	0.0605997	0.600919	2.51458e-05	0.788107	0.600919	0.543708	Up	8.31505e-06	0.000167596
	P07585	DCN	Decorin	1.299	0.377401	NA	NA	0.00146536	-0.848982	0.883822	0.549844	NA	NA	NA	NA	2.44785e-06	1.70071	0.463623	0.444744	Up	8.3456e-06	0.000167596
	P49189	ALDH9A1	4-trimethylaminobutyraldehyde dehydrogenase	0.933	-0.100051	0.4929	0.0621914	0.829599	-0.153171	0.105944	0.393682	0.0280794	0.114256	0.000142857	0.251202	0.143568	0.203144	0.114256	0.110179	Up	8.93888e-06	0.000178302
	P48047	ATP5PO	ATP synthase subunit O, mitochondrial	0.883	-0.179515	0.160018	-0.190663	0.923656	-0.183933	0.265209	0.22601	0.000140351	0.278003	0.000674419	0.253626	0.696796	0.0726794	0.0726794	0.0394581	Up	9.44871e-06	0.000186656
	O15230	LAMA5	Laminin subunit alpha-5	1.153	0.205393	NA	NA	0.0565733	-0.296996	0.360201	-0.249263	0.368357	0.185586	0.0350442	0.392346	5.77771e-06	1.80954	0.195489	0.3411	Up	9.80204e-06	0.00019249
	Q00604	NDP	Norrin	1.492	0.577248	0.00104985	1.55183	0.0298852	0.350234	0.00109471	2.143	0.628874	-0.777519	0.582808	1.20506	0.0372373	1.10023	1.10023	0.878584	Up	9.92888e-06	0.000194309
	P07942	LAMB1	Laminin subunit beta-1	1.113	0.154454	NA	NA	0.286912	-0.134341	0.412249	-0.100986	NA	NA	NA	NA	2.04309e-06	2.32907	0.0267337	0.562049	Up	1.2185e-05	0.000232663
	Q9UJ70	NAGK	N-acetyl-D-glucosamine kinase	0.969	-0.0454314	0.810659	-0.0221443	0.0324565	-0.258426	0.471838	-0.0254928	0.000509091	0.320275	0.000338028	0.394484	0.140499	0.241612	-0.0221443	0.086411	Up	1.21816e-05	0.000232663
	P49720	PSMB3	Proteasome subunit beta type-3	1.118	0.16092	0.282139	0.401776	0.950332	-0.245122	0.0135383	0.971467	0.0465626	0.528317	0.000268657	0.504182	0.839813	-0.030124	0.401776	0.327345	Up	1.47155e-05	0.000277606
	Q92820	GGH	Gamma-glutamyl hydrolase	1.192	0.253384	0.744178	-0.12563	0.00225416	0.591182	0.00337773	1.2191	0.000124031	1.50603	0.435948	0.298569	0.252841	0.206371	0.298569	0.564143	Up	1.52643e-05	0.000287096
	Q13501	SQSTM1	Sequestosome-1	1.251	0.323082	0.149463	0.726065	0.00944546	0.345301	0.00421958	0.642565	0.264023	0.706991	0.0606607	0.878328	0.0059294	0.542882	0.642565	0.595031	Up	1.5669e-05	0.000292954
	O14818	PSMA7	Proteasome subunit alpha type-7	0.917	-0.125006	0.0815738	0.146529	0.906689	-0.148581	0.00329496	0.95995	0.0104182	0.421068	0.0139127	0.418581	0.436804	-0.0906907	0.146529	0.225979	Up	1.58829e-05	0.000296072
	P28838	LAP3	Cytosol aminopeptidase	1.035	0.0496308	0.227077	0.184345	0.889483	-0.202852	0.0952659	0.689057	0.0231541	0.192264	0.000361111	0.325311	0.412696	0.174352	0.184345	0.20173	Up	1.87323e-05	0.000340106
	P15559	NQO1	NAD(P)H dehydrogenase [quinone] 1	1.188	0.248535	0.0422968	0.431487	0.00860139	-0.475991	0.291823	-0.354075	0.000123457	0.836096	0.013859	0.578167	0.656148	0.156181	0.248535	0.202914	Up	2.00354e-05	0.000359607
	O95502	NPTXR	Neuronal pentraxin receptor	1.178	0.23634	0.101863	1.265	0.774632	-0.131705	0.282758	0.183022	0.0440715	0.288339	0.00346926	0.591896	0.0205627	0.329067	0.288339	0.394566	Up	2.19009e-05	0.00038975
	P01860	IGHG3	Immunoglobulin heavy constant gamma 3	1.128	0.173767	0.0589132	2.13774	0.0969528	-0.641288	0.635636	0.110134	0.0347773	0.456295	0.35598	0.216715	0.000201242	0.976842	0.216715	0.490029	Up	2.24351e-05	0.000395891
	P07203	GPX1	Glutathione peroxidase 1	0.944	-0.0831412	0.206076	0.200362	0.105939	0.158203	0.15195	0.284154	0.00342857	0.4977	0.000526316	0.597344	0.184972	-0.137748	0.200362	0.216696	Up	2.42169e-05	0.000422585
	Q99584	S100A13	Protein S100-A13	1.244	0.314986	0.0369474	0.345288	0.159834	-0.198642	0.346091	-0.125522	0.00396757	0.567039	0.325687	0.258201	0.00135611	0.520261	0.314986	0.24023	Up	2.5075e-05	0.000436346
	Q8WXI9	GATAD2B	Transcriptional repressor p66-beta	1.056	0.0786098	NA	NA	0.0147066	0.249956	0.0620281	0.492264	NA	NA	NA	NA	0.000129982	3.69958	0.37111	1.1301	Up	2.84498e-05	0.000490993
	Q9H8H3	METTL7A	Methyltransferase-like protein 7A	1.047	0.0662614	0.923178	-0.100027	0.223242	0.118328	0.593275	-0.0892988	0.0138507	0.707192	0.109042	0.519535	5.77973e-05	0.579819	0.118328	0.257401	Up	2.97193e-05	0.0005101
	Q9BVA1	TUBB2B	Tubulin beta-2B chain	1.12	0.163499	0.618103	0.0749462	0.0848299	-0.195413	0.0672447	-1.00637	0.393334	-0.15781	0.0612395	0.451886	1.18264e-06	0.861282	0.0749462	0.0274313	Up	3.09392e-05	0.000528151
	P30041	PRDX6	Peroxiredoxin-6	0.957	-0.0634092	0.147675	0.230624	0.549689	-0.0190047	0.0111454	0.59745	0.00202649	0.273888	0.236102	0.103391	0.195659	0.258924	0.230624	0.197409	Up	3.3607e-05	0.000569055
	Q7Z4W1	DCXR	L-xylulose reductase	1.041	0.0579701	0.2708	0.19171	0.751911	-0.0757996	0.303758	0.177435	0.000542986	0.436997	0.00197647	0.42872	0.179351	-0.19357	0.177435	0.146209	Up	3.47656e-05	0.00058395
	O43173	ST8SIA3	Sia-alpha-2,3-Gal-beta-1,4-GlcNAc-R:alpha 2,8-sialyltransferase	1.323	0.403813	NA	NA	0.00909091	0.269411	0.37442	0.122613	NA	NA	NA	NA	2.68911e-05	1.36163	0.336612	0.539366	Up	3.49691e-05	0.000585802
	Q96BM9	ARL8A	ADP-ribosylation factor-like protein 8A	1.19	0.250962	0.000172032	0.423859	0.910349	-0.128955	0.193444	0.34668	0.221515	0.333883	0.131446	0.42788	0.176724	0.2829	0.333883	0.276744	Up	3.65797e-05	0.000611153
	Q9HB90	RRAGC	Ras-related GTP-binding protein C	1.324	0.404903	0.000542638	0.918433	0.18892	-0.0938526	0.403939	-0.080073	NA	NA	NA	NA	0.00270561	0.64098	0.404903	0.358078	Up	3.78427e-05	0.000630578
	P07093	SERPINE2	Glia-derived nexin	1.562	0.643394	0.0443897	1.07298	0.00622552	0.478823	0.00026299	1.64501	NA	NA	NA	NA	NA	NA	0.858188	0.960054	Up	4.01132e-05	0.000661395
	O14950	MYL12B	Myosin regulatory light chain 12B	1.117	0.159629	NA	NA	0.00600502	-0.2355	0.271236	-0.226461	0.0216931	0.23414	6.77966e-05	0.283429	NA	NA	0.159629	0.0430476	Up	4.06453e-05	0.000668412
	P51884	LUM	Lumican	1.175	0.232661	NA	NA	0.00141624	-0.768175	0.630383	0.0769957	NA	NA	NA	NA	1.89231e-05	2.08124	0.154828	0.40568	Up	4.09243e-05	0.000669495
	O43294	TGFB1I1	Transforming growth factor beta-1-induced transcript 1 protein	NA	NA	NA	NA	0.000549807	-0.732192	0.258441	-0.2698	NA	NA	NA	NA	6.84014e-06	1.71303	-0.2698	0.237014	Up	4.08725e-05	0.000669495
	P36959	GMPR	GMP reductase 1 OS=Homo sapiens GN=GMPR PE=1 SV=1	1.249	0.320773	NA	NA	NA	NA	NA	NA	0.00942316	0.187122	0.000163265	0.505809	0.0991012	-0.444466	0.253948	0.142309	Up	4.59383e-05	0.000743773
	P11310	ACADM	Medium-chain specific acyl-CoA dehydrogenase, mitochondrial	1.052	0.0731347	0.150339	0.355005	0.459506	0.0105976	0.196751	0.382691	0.00406383	0.731291	0.00157895	0.521537	0.760275	-0.0542988	0.355005	0.288565	Up	4.71756e-05	0.000759889
	Q92947	GCDH	Glutaryl-CoA dehydrogenase, mitochondrial	1.081	0.112367	0.137009	0.132513	0.0155404	-0.336062	0.711432	0.285475	0.0718433	0.253893	7.54717e-05	0.653901	0.457624	0.136256	0.136256	0.176906	Up	4.82235e-05	0.000774782
	O75891	ALDH1L1	Cytosolic 10-formyltetrahydrofolate dehydrogenase	0.965	-0.0513992	0.0582797	0.255601	0.458765	-0.0234072	0.313215	-0.493012	0.147058	0.185638	0.0002	0.326542	0.0933846	0.235449	0.185638	0.0622018	Up	5.2652e-05	0.000841628
	Q96NT1	NAP1L5	Nucleosome assembly protein 1-like 5	0.95	-0.0740006	NA	NA	0.0428329	0.518974	4.31821e-05	2.09351	NA	NA	NA	NA	0.366678	0.200776	0.359875	0.684816	Up	5.32006e-05	0.000848238
	Q14137	BOP1	Ribosome biogenesis protein BOP1	0.917	-0.125006	NA	NA	0.0362782	0.145596	0.21367	0.186448	NA	NA	NA	NA	7.43972e-05	2.79834	0.166022	0.751344	Up	5.33949e-05	0.000849182
	Q9NQ79	CRTAC1	Cartilage acidic protein 1	1.062	0.0867838	0.0283021	1.04541	0.0293673	0.331956	0.06445	0.410922	NA	NA	NA	NA	0.00193002	0.554197	0.410922	0.485854	Up	5.40165e-05	0.00085474
	P80404	ABAT	4-aminobutyrate aminotransferase, mitochondrial	0.969	-0.0454314	0.0552363	0.260767	0.698056	-0.0773078	0.105119	0.884227	0.0130421	0.246855	0.00209091	0.257087	0.231368	-0.179161	0.246855	0.192434	Up	5.42076e-05	0.000855608
	P30048	PRDX3	Thioredoxin-dependent peroxide reductase, mitochondrial	0.881	-0.182786	0.275071	0.137216	0.76109	-0.105518	0.0644703	0.520261	0.00820915	0.330701	0.00109615	0.325538	0.203773	-0.19279	0.137216	0.118946	Up	5.52224e-05	0.000869441
	P51178	PLCD1	1-phosphatidylinositol 4,5-bisphosphate phosphodiesterase delta-1	1.181	0.240009	0.183148	0.293479	0.584905	0.0208552	0.405572	-0.117446	0.00518703	0.506037	0.000658537	0.73959	NA	NA	0.266744	0.280421	Up	5.71251e-05	0.000894913
	P46926	GNPDA1	Glucosamine-6-phosphate isomerase 1	0.996	-0.00578235	0.0799305	0.203141	0.813209	-0.0931785	0.17572	0.267228	0.677862	0.0700212	6.15385e-05	0.531324	0.552417	0.086878	0.086878	0.151376	Up	6.0831e-05	0.000941233
	Q9UIJ7	AK3	GTP:AMP phosphotransferase AK3, mitochondrial	0.949	-0.07552	0.0431274	0.168774	0.0904434	-0.199481	0.303646	-0.243639	0.0164101	0.204741	0.000821622	0.434501	0.348705	0.145601	0.145601	0.0621394	Up	6.38469e-05	0.000983055
	Q9Y6U3	SCIN	Adseverin	1.783	0.834307	0.254805	0.64035	0.345453	-0.111385	0.399792	-0.178504	0.00736508	0.577369	0.0574107	0.663695	0.00207423	0.785359	0.64035	0.458741	Up	6.58529e-05	0.00101146
	Q9H0E2	TOLLIP	Toll-interacting protein	1.104	0.14274	0.0672703	0.542296	0.649808	0.0385432	0.246137	-0.21538	0.0118795	0.297858	0.00157522	0.372976	0.164229	0.186575	0.186575	0.195087	Up	6.65795e-05	0.00102013
	P62979	RPS27A	Ubiquitin-40S ribosomal protein S27a	1.104	0.14274	NA	NA	0.47438	0.0178783	0.00282128	2.40973	NA	NA	NA	NA	0.00731358	0.428389	0.285565	0.749685	Up	6.79615e-05	0.00103625
	P51149	RAB7A	Ras-related protein Rab-7a	1.048	0.0676387	0.0396628	0.284133	0.606264	-0.0387729	0.063008	0.453599	0.00775111	0.166513	0.10854	0.110878	0.185902	0.144761	0.144761	0.169821	Up	7.06701e-05	0.00107234
	Q15052	ARHGEF6	Rho guanine nucleotide exchange factor 6	1.234	0.303342	NA	NA	0.010346	0.267265	0.0590139	0.422625	NA	NA	NA	NA	0.00036787	0.444347	0.362984	0.359395	Up	7.1229e-05	0.00107822
	Q4G0N4	NADK2	NAD kinase 2, mitochondrial	1.028	0.0398403	0.416939	0.0838631	0.83043	-0.0983105	0.24676	0.230607	0.0158766	0.367411	0.000185185	0.567699	0.627067	-0.104916	0.0838631	0.155171	Up	7.41542e-05	0.00111444
	Q9UHL4	DPP7	Dipeptidyl peptidase 2	1.138	0.186501	0.143241	0.791787	0.133853	0.131235	0.547598	-0.055032	0.0331462	0.49816	0.00213333	1.1833	0.0283188	0.402318	0.402318	0.448324	Up	7.4339e-05	0.00111455
	Q14676	MDC1	Mediator of DNA damage checkpoint protein 1	1.27	0.344828	NA	NA	0.332054	0.0602921	0.0348693	0.494541	NA	NA	NA	NA	0.000709725	2.17646	0.419685	0.769031	Up	8.03868e-05	0.00119383
	O15400	STX7	Syntaxin-7	1.18	0.238787	0.0846434	0.368175	0.481507	-0.00458915	0.322782	-0.0955852	0.380579	0.110143	0.000166667	0.576092	0.0525564	0.269194	0.238787	0.208888	Up	8.22429e-05	0.00121565
	Q86Y82	STX12	Syntaxin-12	1.079	0.109695	0.0268973	0.590104	0.223962	-0.0816947	0.460799	-0.0249746	0.094457	0.292414	0.00226909	0.517784	0.0583545	0.278653	0.278653	0.240283	Up	8.83091e-05	0.00129013
	O00299	CLIC1	Chloride intracellular channel protein 1	1.305	0.38405	0.0258059	0.665976	0.0359441	-0.514691	0.502969	0.00555149	0.0134868	0.693584	0.061699	0.751215	0.048416	0.317289	0.38405	0.328996	Up	8.89985e-05	0.00129719
	P62333	PSMC6	26S proteasome regulatory subunit 10B	1.016	0.0229004	0.312545	0.0774548	0.149366	-0.105602	0.261053	-0.221575	0.0010687	0.469378	0.000503311	0.698111	0.0968234	-0.175127	0.0229004	0.109363	Up	9.34694e-05	0.00135294
	Q5T9L3	WLS	Protein wntless homolog	NA	NA	NA	NA	0.163966	-0.0803508	0.582317	0.0456133	NA	NA	NA	NA	6.1192e-05	1.51195	0.0456133	0.492403	Up	0.000112499	0.00160819
	P04080	CSTB	Cystatin-B	0.82	-0.286304	0.873047	0.0351299	0.590777	-0.0444606	0.425291	0.0872875	0.307173	0.226461	0.00117757	0.461752	0.00524824	0.430198	0.0872875	0.130009	Up	0.00011264	0.00160819
	Q8N201	INTS1	Integrator complex subunit 1	NA	NA	NA	NA	0.108372	0.0915979	0.552387	-0.0284593	NA	NA	NA	NA	2.58103e-05	3.30995	0.0915979	1.12436	Up	0.000117518	0.00165898
	P36957	DLST	Dihydrolipoyllysine-residue succinyltransferase component of 2-oxoglutarate dehydrogenase complex, mitochondrial	0.938	-0.0923402	0.906211	-0.0102512	0.274347	0.106729	0.0963716	0.587781	0.0291576	0.150049	0.000161616	0.288006	0.471123	-0.106258	0.106729	0.131959	Up	0.000119447	0.00168244
	Q7Z3C6	ATG9A	Autophagy-related protein 9A	1.495	0.580145	0.0600565	0.713606	0.0157921	0.161067	0.248182	0.139426	0.0739539	0.574993	0.428398	0.689792	0.00163715	0.727505	0.580145	0.512362	Up	0.000121132	0.00170235
	Q15582	TGFBI	Transforming growth factor-beta-induced protein ig-h3	1.453	0.539035	0.089576	1.15709	0.56318	-0.0314777	0.00356844	0.939277	NA	NA	NA	NA	0.0283808	1.00224	0.939277	0.721232	Up	0.000122917	0.00171593
	P55087	AQP4	Aquaporin-4	1.227	0.295135	0.115878	0.480756	0.024542	0.488522	0.408853	0.161502	0.927981	0.0224707	0.0110531	0.363425	0.00163317	0.520713	0.363425	0.333218	Up	0.000123658	0.00172243
	P62841	RPS15	40S ribosomal protein S15	0.929	-0.106249	NA	NA	4.58739e-08	1.58666	0.000183687	3.29168	NA	NA	NA	NA	0.218202	0.756754	1.17171	1.38221	Up	0.000125362	0.00173463
	P51911	CNN1	Calponin-1	1.098	0.134878	NA	NA	3.89724e-05	-1.39386	0.73964	0.321302	NA	NA	NA	NA	6.30772e-05	2.93148	0.22809	0.498449	Up	0.000144151	0.00195163
	O15240	VGF	Neurosecretory protein VGF	1.24	0.31034	0.0893645	1.31157	0.00917992	-0.538111	0.033241	-0.655791	0.00447423	0.390752	0.000682353	0.471946	0.186851	-0.175657	0.31034	0.159293	Up	0.000145091	0.00196013
	Q15818	NPTX1	Neuronal pentraxin-1	1.079	0.109695	0.00220645	0.649513	0.0446596	0.353197	0.174842	0.264192	0.174688	0.14137	0.0107971	0.207605	0.586569	-0.0913051	0.207605	0.233467	Up	0.000151539	0.00204285
	O75874	IDH1	Isocitrate dehydrogenase [NADP] cytoplasmic	1.12	0.163499	0.338109	0.19884	0.0823775	-0.230198	0.727313	0.223054	0.014952	0.329893	0.0046303	0.461528	0.0631393	0.284592	0.223054	0.204458	Up	0.000156876	0.00210576
	P17931	LGALS3	Galectin-3	1.119	0.16221	0.219634	0.241037	0.0486148	-0.222277	0.0965576	-0.425524	0.00217391	0.461654	0.185036	0.214048	0.0065263	0.412399	0.214048	0.120507	Up	0.000159445	0.00213113
	Q9UBI6	GNG12	Guanine nucleotide-binding protein G(I)/G(S)/G(O) subunit gamma-12	1.235	0.304511	0.158093	0.329756	0.874969	-0.152742	0.204578	0.433155	0.0062446	0.883455	0.0756578	0.700813	0.0772098	0.242685	0.329756	0.391662	Up	0.000168717	0.00221733
	P31937	HIBADH	3-hydroxyisobutyrate dehydrogenase, mitochondrial	1.109	0.149259	0.0315428	0.279113	0.749276	-0.0868417	0.159322	0.255118	0.375242	0.137965	0.00181667	0.347825	0.372699	0.198922	0.198922	0.183052	Up	0.000179457	0.0023389
	P48509	CD151	CD151 antigen	1.437	0.52306	NA	NA	0.0978783	-0.383011	0.105672	-0.295391	NA	NA	NA	NA	3.4379e-05	0.849217	0.113835	0.173469	Up	0.00019579	0.00253077
	P62318	SNRPD3	Small nuclear ribonucleoprotein Sm D3	0.791	-0.33825	0.0564665	0.40746	0.00138047	0.717547	0.00576105	1.88813	0.0160868	0.418578	0.153526	0.221846	0.165693	-0.243277	0.40746	0.438863	Up	0.000200691	0.00258348
	Q9H1H9	KIF13A	Kinesin-like protein KIF13A	1.193	0.254594	NA	NA	0.0155935	-0.198302	0.642748	0.0942726	NA	NA	NA	NA	0.000107183	1.93738	0.174433	0.521987	Up	0.000206146	0.00264828
	P21397	MAOA	Amine oxidase [flavin-containing] A	1.037	0.0524159	0.13867	0.130931	0.472174	-0.007974	0.383526	-0.0747565	0.585674	0.0700031	0.0021978	0.376198	0.00531026	0.342119	0.0700031	0.126991	Up	0.000206862	0.00265205
	Q6YN16	HSDL2	Hydroxysteroid dehydrogenase-like protein 2	1.048	0.0676387	0.274194	1.08917	0.887381	-0.238364	0.312377	0.304104	0.865975	0.0332577	0.00018018	0.596617	0.118677	0.160583	0.160583	0.287572	Up	0.000212498	0.00271324
	P61106	RAB14	Ras-related protein Rab-14	1.065	0.0908534	0.00622539	0.235878	0.301655	0.0797651	0.0510046	0.533494	0.753919	0.0562712	0.0611659	0.158795	0.110892	0.21937	0.158795	0.196347	Up	0.000216413	0.00275762
	P31949	S100A11	Protein S100-A11	1.476	0.561693	NA	NA	0.00290223	-0.661783	0.619061	0.134622	0.0136854	0.803686	0.0118505	0.62946	0.0529849	0.33721	0.449451	0.300815	Up	0.0002262	0.00287649
	Q7L266	ASRGL1	Isoaspartyl peptidase/L-asparaginase	1.055	0.077243	0.10735	0.311202	0.752476	-0.0866438	0.087436	0.297373	0.360328	0.075489	0.0628225	0.150754	0.00823389	0.435084	0.150754	0.180072	Up	0.000229331	0.00291042
	Q7Z3F1	GPR155	Integral membrane protein GPR155	NA	NA	NA	NA	0.000363283	0.375978	0.0164619	0.468397	NA	NA	NA	NA	0.00475454	1.91482	0.468397	0.919731	Up	0.000231707	0.00293465
	Q14515	SPARCL1	SPARC-like protein 1	1.095	0.130931	0.0198594	0.872341	0.00866252	0.357215	0.186958	0.266681	0.486118	-0.200155	0.621027	0.124971	0.000536436	0.557995	0.266681	0.301425	Up	0.000241756	0.00303727
	P04275	VWF	von Willebrand factor	1.05	0.0703893	NA	NA	0.0571982	-0.32003	0.190591	-0.449633	0.735722	0.0801554	0.0134821	0.841763	0.000350178	1.17798	0.0752724	0.233438	Up	0.000259003	0.00321948
	P08621	SNRNP70	U1 small nuclear ribonucleoprotein 70 kDa	0.87	-0.200913	0.501641	0.114703	4.74515e-11	2.23655	0.000216784	2.80463	NA	NA	NA	NA	0.200131	0.228912	0.228912	1.03677	Up	0.000260956	0.00322702
	P02042	HBD	Hemoglobin subunit delta	0.758	-0.39973	0.989335	-0.0036766	0.883835	-0.290161	0.00272453	0.818977	0.0814858	0.388944	0.302582	0.353079	0.0317852	0.581728	0.353079	0.207023	Up	0.000269853	0.00330566
	Q16836	HADH	Hydroxyacyl-coenzyme A dehydrogenase, mitochondrial	0.955	-0.0664274	0.0365678	0.312716	0.148441	-0.20112	0.281929	-0.332053	0.00174394	0.339455	0.0493227	0.221144	0.454186	0.146641	0.146641	0.0600508	Up	0.000298095	0.00356691
	Q9BXJ0	C1QTNF5	Complement C1q tumor necrosis factor-related protein 5	1.115	0.157044	NA	NA	0.924489	-0.41862	0.000599911	3.17577	NA	NA	NA	NA	NA	NA	0.157044	0.971398	Up	0.000299955	0.00358236
	Q5T5C0	STXBP5	Syntaxin-binding protein 5	1.191	0.252173	0.0436616	0.31126	0.212995	0.128006	0.339177	0.177431	0.136276	0.183527	0.0121386	0.307213	0.103045	0.298287	0.252173	0.236843	Up	0.000304625	0.00362434
	Q9NQX7	ITM2C	Integral membrane protein 2C	1.412	0.49774	0.673389	-0.175311	0.0364304	0.221236	0.0200218	0.759579	0.125762	1.24961	0.935578	0.0892324	0.000811483	1.01641	0.49774	0.522643	Up	0.000305718	0.00363047
	Q96FQ6	S100A16	Protein S100-A16	1.17	0.226509	NA	NA	0.753209	0.146174	0.068232	-0.597475	0.00355307	1.11146	0.172285	0.511111	0.00657416	0.661953	0.36881	0.343288	Up	0.000307677	0.00364684
	P38646	HSPA9	Stress-70 protein, mitochondrial	0.969	-0.0454314	0.819237	-0.0236736	0.802596	-0.179791	0.332416	0.30281	0.00766964	0.157716	0.00118519	0.225829	0.733626	0.0486661	0.0486661	0.0694465	Up	0.000313267	0.00370611
	O95295	SNAPIN	SNARE-associated protein Snapin OS=Homo sapiens GN=SNAPIN PE=1 SV=1	1.226	0.293959	0.625763	0.340561	NA	NA	NA	NA	0.0805796	0.610275	0.000700565	2.17649	0.238968	0.276471	0.340561	0.739551	Up	0.000328856	0.00386868
	Q96G03	PGM2	Phosphoglucomutase-2	1.101	0.138814	0.414042	1.65597	0.00590524	-0.386104	0.56028	0.0473033	0.000890625	0.457967	0.0113159	0.342377	0.80038	-0.1144	0.138814	0.30599	Up	0.000330405	0.00387963
	Q9BVJ7	DUSP23	Dual specificity protein phosphatase 23	1.128	0.173767	NA	NA	0.953741	-0.300605	0.0058171	0.662085	NA	NA	NA	NA	0.0201083	0.393925	0.283846	0.232293	Up	0.000334537	0.00391352
	P28799	GRN	Granulins OS=Homo sapiens GN=GRN PE=1 SV=2	1.324	0.404903	0.147793	1.20049	NA	NA	NA	NA	0.00452174	1.83428	0.699292	0.551906	0.019489	0.591391	0.591391	0.916595	Up	0.000349646	0.00406003
	Q9P1W3	TMEM63C	Calcium permeable stress-gated cation channel 1	0.959	-0.0603973	NA	NA	0.0625897	0.129921	0.489208	0.00616788	NA	NA	NA	NA	0.000254164	1.53517	0.0680443	0.402715	Up	0.000353708	0.00409207
	Q86TX2	ACOT1	Acyl-coenzyme A thioesterase 1	1.049	0.0690147	0.344491	0.171328	0.536431	-0.0186067	0.126102	0.844407	0.0784922	0.186936	0.000625	0.454414	0.45428	-0.127868	0.171328	0.225661	Up	0.000373949	0.00429461
	O60784	TOM1	Target of Myb protein 1	1.138	0.186501	0.0465887	0.379436	0.443266	-0.0114074	0.170828	-0.292798	0.120544	0.165943	0.00249477	0.263521	0.128873	0.188829	0.186501	0.125718	Up	0.000374703	0.00429541
	P38571	LIPA	Lysosomal acid lipase/cholesteryl ester hydrolase	NA	NA	NA	NA	0.000345867	0.590512	0.0945974	0.584819	NA	NA	NA	NA	0.00143301	1.22598	0.590512	0.800436	Up	0.000382696	0.00436315
	P23297	S100A1	Protein S100-A1	0.96	-0.0588937	0.0340907	1.58746	0.944968	-0.313746	0.0853639	0.335083	0.000783673	1.05202	0.916585	-0.0276061	0.613564	-0.124876	-0.0276061	0.34992	Up	0.000385369	0.00437164
	P22695	UQCRC2	Cytochrome b-c1 complex subunit 2, mitochondrial	0.987	-0.018878	0.898869	0.0140472	0.194203	0.0988422	0.0850039	0.791008	0.0425576	0.244346	0.000666667	0.326458	0.420787	-0.107644	0.0988422	0.192597	Up	0.000385179	0.00437164
	Q9Y6C2	EMILIN1	EMILIN-1	1.255	0.327687	NA	NA	0.620141	-0.0562897	0.00545526	1.0261	NA	NA	NA	NA	0.0254922	0.800509	0.564098	0.524501	Up	0.000391711	0.00441782
	P01303	NPY	Pro-neuropeptide Y OS=Homo sapiens GN=NPY PE=1 SV=1	1.281	0.35727	NA	NA	NA	NA	NA	NA	0.0132372	0.344556	0.0110097	0.439546	NA	NA	0.35727	0.380458	Up	0.000408794	0.00456947
	Q13418	ILK	Integrin-linked protein kinase	1.229	0.297485	0.141541	0.131549	0.971077	-0.220065	0.247244	0.232741	0.596599	0.126399	0.36451	0.20444	0.00051384	0.535001	0.20444	0.186793	Up	0.000426559	0.00474274
	Q96CG8	CTHRC1	Collagen triple helix repeat-containing protein 1	2.819	1.49518	NA	NA	1.84116e-07	1.72321	0.000176959	3.03567	NA	NA	NA	NA	0.911536	0.0435129	1.6092	1.5744	Up	0.000448366	0.00495886
	O15504	NUP42	Nucleoporin NUP42	1.082	0.1137	NA	NA	0.00724507	0.294796	0.000912157	1.0462	NA	NA	NA	NA	NA	NA	0.294796	0.484897	Up	0.000456079	0.0050353
	O75083	WDR1	WD repeat-containing protein 1	0.961	-0.0573917	0.873155	-0.00935593	0.979359	-0.29548	0.12056	0.438701	0.0295928	0.137448	0.133462	0.104526	0.00845568	0.264374	0.104526	0.0832601	Up	0.000477933	0.00523975
	P25789	PSMA4	Proteasome subunit alpha type-4	0.98	-0.0291463	0.930535	-0.00493851	0.948757	-0.219615	0.00975129	0.998503	0.00470229	0.285637	0.0584461	0.196833	0.397971	-0.097885	-0.00493851	0.161341	Up	0.000482328	0.00527872
	Q9BQI7	PSD2	PH and SEC7 domain-containing protein 2	1.228	0.296311	NA	NA	0.00548048	0.361058	0.00245426	0.824965	NA	NA	NA	NA	0.072123	0.269129	0.328684	0.437865	Up	0.000487907	0.00533049
	Q14112	NID2	Nidogen-2	1.039	0.0551957	NA	NA	0.0373592	0.286545	0.270965	0.367025	NA	NA	NA	NA	0.000745829	1.0748	0.326785	0.445891	Up	0.000550355	0.00594043
	P11047	LAMC1	Laminin subunit gamma-1	1.06	0.0840643	0.600913	-0.250174	0.489239	0.00536773	0.368982	0.304917	0.988957	-0.00337729	0.0118881	0.519929	0.000907998	1.31286	0.0840643	0.281941	Up	0.000563782	0.00606452
	P09668	CTSH	Pro-cathepsin H	NA	NA	NA	NA	0.000196797	0.646258	0.00265451	0.892134	NA	NA	NA	NA	0.078384	0.381861	0.646258	0.640084	Up	0.000565117	0.00606849
	Q9BQ04	RBM4B	RNA-binding protein 4B	NA	NA	NA	NA	2.11928e-05	0.426509	0.00806149	0.933697	NA	NA	NA	NA	0.0259793	0.443097	0.443097	0.601101	Up	0.000568472	0.0060941
	Q765P7	MTSS2	Protein MTSS 2	1.319	0.399445	0.703607	0.197144	0.00217476	0.237324	0.621189	-0.0793418	NA	NA	NA	NA	5.76209e-05	1.97207	0.237324	0.545328	Up	0.000582316	0.00622128
	Q9NQ29	LUC7L	Putative RNA-binding protein Luc7-like 1	0.995	-0.00723157	NA	NA	4.23367e-09	0.928501	0.0066522	1.12862	NA	NA	NA	NA	0.0335535	0.811591	0.870046	0.71537	Up	0.000602301	0.00636979
	P01857	IGHG1	Immunoglobulin heavy constant gamma 1	1.06	0.0840643	NA	NA	0.088821	-0.699367	0.735726	0.16966	0.0847264	0.440671	0.369899	0.302174	0.000777604	0.656125	0.235917	0.158888	Up	0.000602085	0.00636979
	P25815	S100P	Protein S100-P	NA	NA	NA	NA	NA	NA	NA	NA	0.0524374	0.726792	0.00262069	1.22454	0.429761	0.1309	0.726792	0.694078	Up	0.000610005	0.00644042
	P61769	B2M	Beta-2-microglobulin	0.888	-0.171368	NA	NA	0.414501	0.0435337	0.44878	0.0676682	0.0269017	1.04986	0.0973456	0.792097	0.016373	0.431363	0.249516	0.368859	Up	0.00063698	0.00669149
	Q6PCB7	SLC27A1	Long-chain fatty acid transport protein 1	1.085	0.117695	NA	NA	0.365156	0.0425238	0.172295	0.26486	NA	NA	NA	NA	0.00156566	0.331065	0.191278	0.189036	Up	0.000715141	0.00741808
	Q8N3E9	PLCD3	1-phosphatidylinositol 4,5-bisphosphate phosphodiesterase delta-3	1.196	0.258217	0.847209	0.0388561	0.0551461	0.198723	0.0158878	0.758015	0.0652682	0.509081	0.462671	0.366426	0.0192166	0.281586	0.281586	0.344415	Up	0.000722428	0.00746429
	Q68CZ2	TNS3	Tensin-3	1.083	0.115033	NA	NA	0.729576	-0.0529146	0.150984	0.282573	NA	NA	NA	NA	0.00186273	0.512194	0.198803	0.214221	Up	0.000742663	0.00763569
	P51797	CLCN6	Chloride transport protein 6	1.403	0.488515	0.0400165	1.48745	0.884441	0.0738541	0.366618	-0.0752358	0.204426	2.32496	0.0648818	2.16938	0.00978426	0.970271	0.970271	1.06274	Up	0.000768894	0.00789247
	Q9C0H2	TTYH3	Protein tweety homolog 3	1.094	0.129613	NA	NA	0.112394	0.159539	0.230363	0.318764	NA	NA	NA	NA	0.00127808	0.740909	0.239151	0.337206	Up	0.000774094	0.00793289
	P69891	HBG1	Hemoglobin subunit gamma-1	0.725	-0.463947	NA	NA	0.606432	-0.0879349	0.00157566	1.18298	NA	NA	NA	NA	NA	NA	-0.0879349	0.210365	Up	0.000787832	0.00804742
	O00422	SAP18	Histone deacetylase complex subunit SAP18	1.012	0.0172093	NA	NA	1.46208e-08	1.03233	0.000697782	1.41272	NA	NA	NA	NA	0.432228	0.127172	0.579749	0.647356	Up	0.000791152	0.00806454
	P23229	ITGA6	Integrin alpha-6	1.256	0.328836	0.718541	-0.213596	0.0939848	-0.168174	0.45386	-0.0321138	NA	NA	NA	NA	4.0665e-05	1.02414	-0.0321138	0.187819	Up	0.000792587	0.00806454
	P51809	VAMP7	Vesicle-associated membrane protein 7	1.372	0.45628	0.00698326	1.58514	0.836427	-0.099459	0.193035	0.28448	0.213609	0.899815	0.31769	1.95178	0.0992212	0.303757	0.45628	0.768827	Up	0.000809218	0.00821245
	O75815	BCAR3	Breast cancer anti-estrogen resistance protein 3	1.209	0.273814	NA	NA	0.0195068	0.201901	0.138043	0.226811	NA	NA	NA	NA	0.00227588	2.64307	0.250313	0.836398	Up	0.000820917	0.00830435
	Q99714	HSD17B10	3-hydroxyacyl-CoA dehydrogenase type-2	1.14	0.189034	0.806289	-0.0235798	0.898283	-0.520898	0.238143	0.848143	0.0021039	0.57131	0.0114906	0.318873	0.649633	-0.0515287	0.189034	0.190193	Up	0.000822869	0.00831071
	P07996	THBS1	Thrombospondin-1	1.384	0.468844	NA	NA	0.0114001	-0.397454	0.893525	0.375504	0.0245495	0.239212	0.000960784	0.291819	0.733611	-0.107287	0.265515	0.145106	Up	0.000826118	0.00833013
	Q9UEU0	VTI1B	Vesicle transport through interaction with t-SNAREs homolog 1B	1.049	0.0690147	0.0669799	0.988814	0.356687	0.0276411	0.0831296	0.331142	0.263133	0.156345	0.0456159	0.473177	0.143782	0.28669	0.28669	0.33326	Up	0.00084478	0.00850466
	P02788	LTF	Lactotransferrin	1.851	0.888305	0.115367	0.395119	0.00216998	1.30342	0.0253742	1.34435	0.0640453	0.7992	0.254972	0.561793	0.210724	0.341997	0.7992	0.804884	Up	0.000875309	0.00876984
	Q13683	ITGA7	Integrin alpha-7	1.179	0.237564	NA	NA	0.171054	-0.135503	0.430805	-0.0416596	NA	NA	NA	NA	0.000217033	0.768134	0.097952	0.207134	Up	0.000883023	0.00883304
	P02679	FGG	Fibrinogen gamma chain	1.044	0.0621217	0.0561796	0.560633	0.35984	0.13642	0.0666701	1.13276	0.0154055	0.595801	0.9895	-0.00635247	0.177622	0.494821	0.494821	0.425171	Up	0.000893784	0.00891231
	Q7Z3K3	POGZ	Pogo transposable element with ZNF domain	1.112	0.153157	NA	NA	0.000121405	0.342252	0.0474547	0.533844	NA	NA	NA	NA	0.00740985	1.75333	0.438048	0.695646	Up	0.000908901	0.00904868
	P27707	DCK	Deoxycytidine kinase	1.271	0.345964	NA	NA	0.217275	0.10214	0.00182329	0.74201	NA	NA	NA	NA	NA	NA	0.345964	0.396705	Up	0.000911647	0.00906165
	P17655	CAPN2	Calpain-2 catalytic subunit OS=Homo sapiens GN=CAPN2 PE=1 SV=6	1.059	0.0827026	0.770711	-0.0570007	NA	NA	NA	NA	0.213763	0.192724	0.0493439	0.508775	0.00239674	0.327441	0.192724	0.210928	Up	0.000931853	0.00921874
	P01591	JCHAIN	Immunoglobulin J chain OS=Homo sapiens GN=JCHAIN PE=1 SV=4	1.232	0.301002	NA	NA	NA	NA	NA	NA	0.105774	0.36826	0.004	0.737557	0.231401	0.372116	0.370188	0.444734	Up	0.000933523	0.00922074
	P43155	CRAT	Carnitine O-acetyltransferase	1.028	0.0398403	0.992444	0.000649261	0.413245	0.0783899	0.187876	1.04493	0.0205976	0.203634	0.00181967	0.211563	0.405365	-0.103886	0.0783899	0.210732	Up	0.000944418	0.00929911
	Q99715	COL12A1	Collagen alpha-1(XII) chain	1.15	0.201634	NA	NA	0.0071824	-0.588659	0.612592	0.129357	NA	NA	NA	NA	0.000608797	1.83235	0.165495	0.393671	Up	0.000958501	0.00940829
	Q15049	MLC1	Membrane protein MLC1	1.169	0.225275	0.297327	0.214579	0.280561	0.121268	0.212277	0.377348	NA	NA	NA	NA	0.00163754	0.774875	0.225275	0.342669	Up	0.000976884	0.00953524
	Q8WV93	AFG1L	AFG1-like ATPase	1.228	0.296311	NA	NA	0.178861	0.192339	0.0266638	1.15881	NA	NA	NA	NA	0.0143934	0.490385	0.393348	0.53446	Up	0.000983607	0.00953552
	P10301	RRAS	Ras-related protein R-Ras	1.354	0.437228	NA	NA	2.62176e-05	-0.675705	0.635367	0.111892	NA	NA	NA	NA	0.000603909	0.563914	0.27456	0.109332	Up	0.000983426	0.00953552
	Q16822	PCK2	Phosphoenolpyruvate carboxykinase [GTP], mitochondrial	1.233	0.302173	0.0105966	0.384946	0.267979	0.0997747	0.0326141	1.20202	NA	NA	NA	NA	0.322228	0.304794	0.304794	0.458741	Up	0.00103988	0.00997329
	P26440	IVD	Isovaleryl-CoA dehydrogenase, mitochondrial	0.935	-0.0969617	0.691396	-0.0379818	0.770176	-0.0930298	0.0597398	0.846214	0.824924	0.0283437	0.000188976	0.410361	0.906483	-0.0153254	-0.0153254	0.148803	Up	0.00107997	0.010268
	P49419-2	ALDH7A1	Alpha-aminoadipic semialdehyde dehydrogenase	NA	NA	NA	NA	NA	NA	NA	NA	0.212713	0.0932074	0.000321168	0.329382	0.293671	-0.136368	0.0932074	0.0954072	Up	0.00108042	0.010268
	Q9BQT9	CLSTN3	Calsyntenin-3	1.436	0.522056	0.942344	-0.0670052	0.00225482	0.458347	0.10527	0.345333	0.0447407	1.13208	0.196551	1.86115	0.0142115	0.780044	0.522056	0.718859	Up	0.00111542	0.0105297
	Q9BVQ7	SPATA5L1	Spermatogenesis-associated protein 5-like protein 1	NA	NA	NA	NA	0.336665	-0.0483562	0.412976	-0.0703669	NA	NA	NA	NA	0.000279527	0.584121	-0.0483562	0.155133	Up	0.00112089	0.0105569
	P61019	RAB2A	Ras-related protein Rab-2A	0.966	-0.0499049	0.0192688	0.293618	0.724521	-0.0832159	0.212736	0.215292	0.182724	0.0940251	0.0198149	0.202562	0.966908	0.00526302	0.0940251	0.0968057	Up	0.00114145	0.0107024
	P01859	IGHG2	Immunoglobulin heavy constant gamma 2	0.982	-0.0262051	NA	NA	0.0573394	-0.784496	0.416167	-0.073806	0.0568031	0.670925	0.645327	-0.180838	0.000347999	0.786854	-0.0500055	0.0654055	Up	0.00119059	0.0110969
	Q63HR2	TNS2	Tensin-2	1.212	0.27739	NA	NA	0.976157	-0.297321	0.139591	0.378657	NA	NA	NA	NA	0.00341908	0.632122	0.328024	0.247712	Up	0.0011972	0.011109
	P43003	SLC1A3	Excitatory amino acid transporter 1	1.227	0.295135	0.111723	0.576122	0.470708	0.0122955	0.308718	0.105857	0.178309	0.202631	0.246966	-0.213931	0.00141645	0.41617	0.202631	0.199183	Up	0.0011957	0.011109
	O43272	PRODH	Proline dehydrogenase 1, mitochondrial	1.133	0.180148	0.191746	0.319382	0.784577	-0.172212	0.396136	0.264522	0.0651865	0.591135	0.0934424	0.504677	0.0334185	0.224357	0.264522	0.273144	Up	0.00120683	0.0111564
	O75367	MACROH2A1	Core histone macro-H2A.1	0.972	-0.0409718	0.941907	-0.0185406	0.0864566	0.144853	0.266406	0.163647	0.00173427	0.643331	0.0291691	0.505574	0.905042	-0.0233404	0.144853	0.196365	Up	0.00121566	0.0111976
	P62380	TBPL1	TATA box-binding protein-like 1	1.069	0.0962619	NA	NA	0.0316049	0.234633	0.00245387	1.10777	NA	NA	NA	NA	NA	NA	0.234633	0.479556	Up	0.00122694	0.0112684
	P62314	SNRPD1	Small nuclear ribonucleoprotein Sm D1	1.001	0.00144197	NA	NA	4.0406e-08	1.67816	0.000292828	1.98722	NA	NA	NA	NA	0.285215	-0.152217	0.8398	0.878651	Up	0.0012532	0.0114761
	P38117	ETFB	Electron transfer flavoprotein subunit beta	0.948	-0.077041	0.154976	-0.084409	0.605198	-0.0276321	0.0854449	0.541437	0.384667	0.0655353	0.000266667	0.281996	0.923551	-0.0108287	-0.0108287	0.0984369	Up	0.00131828	0.0119847
	P27144	AK4	Adenylate kinase 4, mitochondrial	0.955	-0.0664274	0.241965	0.128354	0.647174	-0.0738676	0.0577578	0.59931	0.168134	0.241002	0.0192566	0.32552	0.390414	0.0988026	0.128354	0.178956	Up	0.00133279	0.0120642
	Q6PD74	AAGAB	Alpha- and gamma-adaptin-binding protein p34	1.171	0.227741	NA	NA	0.288419	0.0941526	0.460529	0.0325146	NA	NA	NA	NA	0.00119248	1.88142	0.160947	0.558958	Up	0.0013583	0.0122422
	Q8N428	GALNT16	Polypeptide N-acetylgalactosaminyltransferase 16	0.714	-0.486004	NA	NA	0.105719	0.159166	0.00276392	0.721739	NA	NA	NA	NA	NA	NA	0.159166	0.131634	Up	0.00138196	0.0124376
	P49721	PSMB2	Proteasome subunit beta type-2	1.022	0.0313952	0.0194468	0.265124	0.964283	-0.218475	0.0547501	0.566896	0.0195869	0.500485	0.836186	-0.0460703	0.771168	0.0303328	0.0313952	0.161384	Up	0.00139134	0.0125041
	P98160	HSPG2	Basement membrane-specific heparan sulfate proteoglycan core protein	1.066	0.0922074	0.905045	-0.0298153	0.838239	-0.185116	0.412635	0.212233	0.390612	-0.0930543	0.0685755	0.245465	0.000392387	1.20991	0.0922074	0.207404	Up	0.00143797	0.012868
	P28066	PSMA5	Proteasome subunit alpha type-5	0.883	-0.179515	0.482889	0.0828583	0.817457	-0.0882997	0.00819129	0.820897	0.0130611	0.237792	0.197111	0.147142	0.020426	-0.244	0.0828583	0.110982	Up	0.00147016	0.0131
	P01009	SERPINA1	Alpha-1-antitrypsin	0.897	-0.15682	0.28989	1.05878	0.0764246	-0.415682	0.15727	-0.222744	0.00571569	0.714745	0.478617	0.223044	0.0139446	0.523188	0.223044	0.246359	Up	0.001482	0.0131868
	Q9NRX5	SERINC1	Serine incorporator 1	1.393	0.478195	0.915474	-0.0679371	0.195123	0.192055	0.0679009	0.575756	NA	NA	NA	NA	0.0023648	0.718486	0.478195	0.379311	Up	0.00150974	0.0133864
	Q13332	PTPRS	Receptor-type tyrosine-protein phosphatase S	1.211	0.276199	0.0105242	0.362261	0.373975	0.0349138	0.054133	0.612431	0.552628	-0.0501487	0.595792	-0.0571444	0.0186499	0.266124	0.266124	0.206376	Up	0.00154708	0.01365
	Q96CM8	ACSF2	Medium-chain acyl-CoA ligase ACSF2, mitochondrial	1.189	0.249749	NA	NA	0.115647	0.194202	0.0131155	1.59013	NA	NA	NA	NA	0.0496759	0.408137	0.328943	0.610555	Up	0.00158361	0.0139331
	P41240	CSK	Tyrosine-protein kinase CSK	1.222	0.289244	NA	NA	0.688213	-0.0442492	0.296698	0.123815	0.00185666	0.757327	0.0771922	0.415879	0.514691	-0.10289	0.20653	0.239854	Up	0.00162593	0.0142258
	P62306	SNRPF	Small nuclear ribonucleoprotein F	0.989	-0.0159576	NA	NA	2.21889e-06	1.62641	0.00128851	1.87396	NA	NA	NA	NA	0.524652	0.178297	0.902353	0.915678	Up	0.00163691	0.0143019
	P01889	HLA-B	HLA class I histocompatibility antigen, B alpha chain	NA	NA	NA	NA	NA	NA	NA	NA	0.824533	0.063454	0.168458	0.359119	0.00142666	0.822876	0.359119	0.41515	Up	0.00168061	0.0145622
	Q9NS98	SEMA3G	Semaphorin-3G	NA	NA	NA	NA	0.00283468	-0.764283	0.482198	-0.0266877	NA	NA	NA	NA	0.000464219	2.14645	-0.0266877	0.451828	Up	0.0016988	0.0146996
	P81605	DCD	Dermcidin	0.984	-0.0232698	0.022887	-0.909168	0.957369	0.491169	0.258061	-0.543452	0.000189474	1.03384	0.0426712	0.568394	0.904714	0.0360246	0.0360246	0.0933632	Up	0.00173381	0.0149454
	O43347	MSI1	RNA-binding protein Musashi homolog 1	1.164	0.219091	NA	NA	0.153716	0.123524	0.00351264	0.79889	NA	NA	NA	NA	NA	NA	0.219091	0.380502	Up	0.00175632	0.0150517
	Q9H6R3	ACSS3	Acyl-CoA synthetase short-chain family member 3, mitochondrial	1.223	0.290424	0.0836904	0.45455	0.728079	-0.126527	0.117617	0.79364	0.205638	0.48729	0.011017	0.85525	0.814407	-0.0744754	0.45455	0.382879	Up	0.00179676	0.0153359
	Q6Q0C0	TRAF7	E3 ubiquitin-protein ligase TRAF7	1.251	0.323082	NA	NA	0.0461526	0.192446	0.00365889	0.697562	NA	NA	NA	NA	NA	NA	0.323082	0.404363	Up	0.00182944	0.0155515
	O75828	CBR3	Carbonyl reductase [NADPH] 3	1.084	0.116365	0.0567459	2.99899	0.0831938	-0.225834	0.248635	-0.265421	0.869448	-0.0187137	0.000786885	0.380343	0.316793	0.186569	0.116365	0.453185	Up	0.00187474	0.0158721
	Q16666	IFI16	Gamma-interferon-inducible protein 16	1.238	0.308011	NA	NA	0.00942432	-0.347354	0.704191	0.151487	NA	NA	NA	NA	0.00113798	1.78941	0.229749	0.475388	Up	0.00190633	0.0160962
	Q9BXY4	RSPO3	R-spondin-3	2.949	1.56023	0.366227	0.930344	1.92142e-06	1.84027	0.00021374	3.47051	0.999912	NA	0.999284	2.0006	NA	NA	1.84027	1.96039	Up	0.00192031	0.0161925
	Q8NFV4	ABHD11	Protein ABHD11	1.015	0.0214797	0.23711	0.135921	0.100566	0.264186	0.00209934	1.21915	NA	NA	NA	NA	0.468639	0.0721531	0.135921	0.342579	Up	0.00192359	0.0161984
	P07355	ANXA2	Annexin A2	1.461	0.546956	0.499701	-0.164929	0.822977	-0.203015	0.0897313	0.298694	0.0247746	0.563479	0.281437	0.296602	0.0309589	0.445483	0.298694	0.254753	Up	0.00192629	0.0161994
	O15541	RNF113A	E3 ubiquitin-protein ligase RNF113A	1.024	0.0342157	NA	NA	0.25243	0.0691167	0.0038764	0.884548	NA	NA	NA	NA	NA	NA	0.0691167	0.329294	Up	0.0019382	0.0162172
	Q9H270	VPS11	Vacuolar protein sorting-associated protein 11 homolog	1.165	0.22033	0.0832815	0.324836	0.132062	0.0862804	0.248785	0.139945	NA	NA	NA	NA	0.0113329	0.327469	0.22033	0.219772	Up	0.00193403	0.0162172
	O75323	NIPSNAP2	Protein NipSnap homolog 2	0.971	-0.0424568	0.45494	-0.116803	0.0575557	-0.315859	0.662307	0.26056	0.218773	0.122253	0.00214232	0.243294	0.061124	0.301445	0.122253	0.0646333	Up	0.00193874	0.0162172
	P07305	H1-0	Histone H1.0	0.943	-0.0846703	0.383064	0.998938	0.111681	0.301279	0.0433405	1.2471	0.201244	0.16306	0.0124394	0.318675	0.71133	0.0852011	0.301279	0.432798	Up	0.0019508	0.0162964
	Q08629	SPOCK1	Testican-1	2.083	1.05866	0.165928	0.409227	2.20548e-05	0.820185	0.011761	1.3998	NA	NA	NA	NA	0.124031	0.656403	0.820185	0.868855	Up	0.00198314	0.0165329
	O15031	PLXNB2	Plexin-B2	1.286	0.362891	0.0266603	1.1489	0.792655	-0.0815458	0.27557	0.163348	NA	NA	NA	NA	0.0344264	0.291072	0.291072	0.376933	Up	0.00205645	0.0170431
	O15511	ARPC5	Actin-related protein 2/3 complex subunit 5	1.072	0.100305	0.36749	0.476188	0.00356059	-0.352016	0.0560944	-0.423739	0.106972	0.177977	0.00260208	0.541179	0.160776	0.187096	0.177977	0.100999	Up	0.00206622	0.0171015
	Q13151	HNRNPA0	Heterogeneous nuclear ribonucleoprotein A0	0.877	-0.189351	0.978802	-0.00837784	0.00224271	0.443362	0.00387024	1.39719	0.00820087	0.586124	0.519827	0.171934	0.066104	-0.371017	0.171934	0.289981	Up	0.0020953	0.0172965
	P52895	AKR1C2	Aldo-keto reductase family 1 member C2	1.001	0.00144197	NA	NA	0.083851	0.171832	0.000466625	1.58178	NA	NA	NA	NA	0.0876889	-0.323076	0.0866371	0.357995	Up	0.00209876	0.0173023
	Q9BRX8	PRXL2A	Peroxiredoxin-like 2A	0.934	-0.0985055	0.0344784	0.553396	0.0527764	0.174741	0.301315	0.119827	0.109453	0.471705	0.574911	0.222053	0.0518636	0.25354	0.222053	0.242394	Up	0.00215727	0.0176289
	O75487	GPC4	Glypican-4	1.611	0.687956	NA	NA	0.279651	0.0961805	0.0254289	0.511215	NA	NA	NA	NA	0.0369732	0.6207	0.565958	0.479013	Up	0.00219904	0.0179407
	P61916	NPC2	NPC intracellular cholesterol transporter 2	1.216	0.282143	NA	NA	0.000103114	0.666218	0.0709549	0.595941	NA	NA	NA	NA	0.0136941	0.660306	0.628124	0.551152	Up	0.00226466	0.0184521
	P21796	VDAC1	Voltage-dependent anion-selective channel protein 1	1.037	0.0524159	0.182342	0.0709843	0.236317	0.140904	0.0919765	1.33757	0.0722051	0.186133	0.204369	0.112181	0.148437	0.270537	0.140904	0.310104	Up	0.0022878	0.0185924
	Q8N4L2	PIP4P2	Type 2 phosphatidylinositol 4,5-bisphosphate 4-phosphatase	1.342	0.424385	NA	NA	0.0103178	0.363586	0.232591	0.175551	NA	NA	NA	NA	0.00432381	0.841289	0.393985	0.451203	Up	0.00233529	0.0189294
	P04406	GAPDH	Glyceraldehyde-3-phosphate dehydrogenase	0.894	-0.161653	0.0101655	0.320109	0.711157	-0.0814962	0.0638688	0.745467	0.0242889	0.211499	0.0439126	-0.114062	0.771287	-0.0411509	-0.0411509	0.125531	Up	0.00234069	0.0189488
	P39060	COL18A1	Collagen alpha-1(XVIII) chain	0.989	-0.0159576	0.611284	0.296017	0.00717657	-0.512217	0.795398	0.388496	NA	NA	NA	NA	0.000619701	1.66811	0.296017	0.364889	Up	0.00237553	0.0191567
	Q15833	STXBP2	Syntaxin-binding protein 2	NA	NA	NA	NA	0.643288	0.0923291	0.405057	-0.150138	NA	NA	NA	NA	0.000661879	4.05556	0.0923291	1.33258	Up	0.00243854	0.0195907
	O43169	CYB5B	Cytochrome b5 type B	1.038	0.0538064	0.140271	0.415186	0.256792	0.0633925	0.394477	0.115465	0.102755	1.38594	0.0289797	1.38211	0.243729	0.172365	0.172365	0.512609	Up	0.00244177	0.0195907
	Q16777	H2AC20	Histone H2A type 2-C	NA	NA	NA	NA	0.582611	-0.0222153	0.0506394	0.681951	0.00801758	0.554552	0.767383	0.0550626	NA	NA	0.304807	0.317338	Up	0.00244181	0.0195907
	P43304	GPD2	Glycerol-3-phosphate dehydrogenase, mitochondrial	1.046	0.0648829	0.477583	0.0856853	0.333766	0.0537346	0.430326	0.0653554	0.0232209	0.188294	0.0375215	0.238697	0.227664	0.117857	0.0856853	0.116358	Up	0.00246863	0.0196801
	Q14CZ8	HEPACAM	Hepatocyte cell adhesion molecule	1.171	0.227741	0.501298	0.111562	0.114601	0.164127	0.565251	-0.0743632	0.389562	-0.134467	0.362218	0.098529	0.000101681	0.572538	0.111562	0.137952	Up	0.00255179	0.0202916
	O00478	BTN3A3	Butyrophilin subfamily 3 member A3	1.167	0.222805	NA	NA	0.172258	0.119813	0.00348414	0.920744	NA	NA	NA	NA	0.324565	0.165658	0.194231	0.357255	Up	0.00259274	0.0205407
	Q16849	PTPRN	Receptor-type tyrosine-protein phosphatase-like N	1.104	0.14274	0.218307	0.557088	0.147512	-0.140295	0.490163	-0.00727098	0.00955975	0.206412	0.0437845	0.252683	0.316077	0.17724	0.17724	0.1698	Up	0.00259293	0.0205407
	Q86T03	PIP4P1	Type 1 phosphatidylinositol 4,5-bisphosphate 4-phosphatase	1.756	0.812293	0.702305	0.231026	0.0175902	0.32685	0.41121	0.0566846	NA	NA	NA	NA	0.00117657	1.17153	0.32685	0.519676	Up	0.0026221	0.0206927
	P19447	ERCC3	General transcription and DNA repair factor IIH helicase subunit XPB	1.153	0.205393	NA	NA	0.0334894	0.236325	0.00525058	0.737025	NA	NA	NA	NA	NA	NA	0.236325	0.392914	Up	0.00262529	0.0206927
	P12271	RLBP1	Retinaldehyde-binding protein 1	1.183	0.24245	NA	NA	0.0069936	0.528437	0.05643	0.968717	NA	NA	NA	NA	0.0204157	0.492405	0.510421	0.558002	Up	0.00263606	0.0207515
	Q9BWF3	RBM4	RNA-binding protein 4	1.01	0.0143553	NA	NA	3.85854e-05	0.414249	0.0053025	1.01881	NA	NA	NA	NA	NA	NA	0.414249	0.48247	Up	0.00265125	0.0207929
	Q86UX2	ITIH5	Inter-alpha-trypsin inhibitor heavy chain H5	1.385	0.469886	NA	NA	0.615845	-0.0558296	0.392395	0.125938	NA	NA	NA	NA	0.00298191	0.693418	0.297912	0.308353	Up	0.00267276	0.0208907
	Q8TD22	SFXN5	Sideroflexin-5	1.142	0.191563	0.100899	0.220311	0.56403	0.0164244	0.214212	-0.291691	0.208142	0.327173	0.0311511	0.78388	0.0395305	0.241467	0.220311	0.212732	Up	0.00270358	0.021098
	Q8WVK2	SNRNP27	U4/U6.U5 small nuclear ribonucleoprotein 27 kDa protein	1.056	0.0786098	NA	NA	1.73254e-10	1.30584	0.00542923	1.19601	NA	NA	NA	NA	NA	NA	1.19601	0.860151	Up	0.00271462	0.0211532
	Q6NVY1	HIBCH	3-hydroxyisobutyryl-CoA hydrolase, mitochondrial	0.99	-0.0144996	0.135845	0.145924	0.757894	-0.205207	0.26604	0.602507	0.0238379	0.276052	0.0585697	0.334868	0.934535	0.0123052	0.145924	0.164564	Up	0.00274485	0.0213141
	Q9Y328	NSG2	Neuronal vesicle trafficking-associated protein 2	1.377	0.461529	NA	NA	0.917396	-0.180768	0.00552772	1.14847	NA	NA	NA	NA	NA	NA	0.461529	0.476412	Up	0.00276386	0.0214353
	Q5VTE6	ANGEL2	Protein angel homolog 2	1.236	0.305679	NA	NA	0.134717	0.1851	0.00557916	1.10377	NA	NA	NA	NA	NA	NA	0.305679	0.531516	Up	0.00278958	0.0215549
	Q9UKV3	ACIN1	Apoptotic chromatin condensation inducer in the nucleus	1.011	0.015783	NA	NA	6.41073e-06	0.788664	0.00323084	1.27724	NA	NA	NA	NA	0.381661	0.185704	0.487184	0.566849	Up	0.0028005	0.0216127
	Q9P2W9	STX18	Syntaxin-18	1.117	0.159629	NA	NA	0.597171	-0.0400123	0.39418	0.0642598	NA	NA	NA	NA	0.00315027	0.81841	0.111945	0.250572	Up	0.00281805	0.0216949
	P00387	CYB5R3	NADH-cytochrome b5 reductase 3	1.057	0.0799754	0.884486	0.0186634	0.318506	-0.0689849	0.255013	-0.189502	0.506696	0.0566387	0.993637	0.000658226	6.38009e-05	0.536277	0.0186634	0.0619608	Up	0.00284664	0.0218613
	Q9H307	PNN	Pinin	1.101	0.138814	NA	NA	5.4596e-08	1.87428	0.00481303	1.24567	NA	NA	NA	NA	0.264559	0.303603	0.774639	0.890592	Up	0.00288168	0.0220765
	Q8N3J5	PPM1K	Protein phosphatase 1K, mitochondrial	1.069	0.0962619	NA	NA	0.499467	0.000187174	0.0300666	1.18439	NA	NA	NA	NA	0.0432673	1.10059	0.598427	0.595357	Up	0.0029371	0.0223703
	P07686	HEXB	Beta-hexosaminidase subunit beta	1.242	0.312665	NA	NA	0.00763648	0.337797	0.122509	0.259015	NA	NA	NA	NA	0.010602	0.408317	0.325231	0.329449	Up	0.00293297	0.0223703
	P62304	SNRPE	Small nuclear ribonucleoprotein E	1.725	0.786596	NA	NA	4.28656e-07	1.21613	0.000748761	2.37895	NA	NA	NA	NA	0.253466	-0.268241	1.00136	1.02836	Up	0.00295083	0.0224149
	Q13126	MTAP	S-methyl-5'-thioadenosine phosphorylase	1.051	0.0717627	0.859384	0.119676	0.594105	-0.0278785	0.117869	0.377865	0.00935593	0.467634	0.112906	0.32838	0.510586	0.309314	0.309314	0.23525	Up	0.0030544	0.0230622
	Q96HC4	PDLIM5	PDZ and LIM domain protein 5	1.254	0.326537	0.116339	-0.283728	0.0420155	-0.281082	0.607321	0.104003	0.146275	0.665176	0.254751	0.443945	0.00128854	0.712758	0.326537	0.241087	Up	0.00306636	0.0231247
	Q96ST3	SIN3A	Paired amphipathic helix protein Sin3a	1.146	0.196607	NA	NA	0.319849	0.040131	0.119856	0.257416	NA	NA	NA	NA	0.0114813	2.45769	0.227011	0.737961	Up	0.00308757	0.0232567
	P10721	KIT	Mast/stem cell growth factor receptor Kit	1.271	0.345964	NA	NA	0.20865	0.0946337	0.00626024	0.761573	NA	NA	NA	NA	NA	NA	0.345964	0.400724	Up	0.00313012	0.0234927
	Q7Z3D6	DGLUCY	D-glutamate cyclase, mitochondrial	0.969	-0.0454314	0.388606	0.16795	0.529768	-0.0277989	0.0739295	1.33221	0.00813129	0.355078	0.630864	0.104258	NA	NA	0.136104	0.314378	Up	0.00312839	0.0234927
	E9PAV3	NACA	Nascent polypeptide-associated complex subunit alpha, muscle-specific form	1.024	0.0342157	NA	NA	0.0543939	-0.205406	0.718659	0.150739	0.0540548	1.44778	0.029326	0.686114	0.132245	0.249903	0.200321	0.393891	Up	0.00318155	0.0238218
	P25786	PSMA1	Proteasome subunit alpha type-1	1.044	0.0621217	0.764008	-0.0293755	0.914568	-0.180364	0.0284084	0.782653	0.0533455	0.123571	0.0161597	0.203141	0.0477946	-0.230878	0.0621217	0.10441	Up	0.00323278	0.0240905
	P78563	ADARB1	Double-stranded RNA-specific editase 1	1.229	0.297485	NA	NA	8.17767e-05	0.41708	0.0235045	0.638769	NA	NA	NA	NA	0.0639186	0.96945	0.527924	0.580696	Up	0.0033379	0.024815
	P51857	AKR1D1	Aldo-keto reductase family 1 member D1	NA	NA	NA	NA	0.00365748	0.31357	0.0464906	0.51476	NA	NA	NA	NA	0.0330957	0.313127	0.31357	0.380486	Up	0.0034093	0.0253159
	Q9NUU7	DDX19A	ATP-dependent RNA helicase DDX19A	1.113	0.154454	0.632781	-0.43355	0.509506	0.00285406	0.405399	-0.0628032	NA	NA	NA	NA	0.000216998	2.52246	0.00285406	0.436684	Up	0.00343744	0.0254646
	P31025	LCN1	Lipocalin-1 (Tear lipocalin) (Tlc) (Tear prealbumin) (TP) (von Ebner gland protein) (VEG protein)	NA	NA	0.939405	0.0781673	NA	NA	NA	NA	0.00452308	1.19549	0.0686513	0.93288	0.576443	0.130855	0.531867	0.584349	Up	0.00345989	0.0255706
	P01834	IGKC	Immunoglobulin kappa constant	1.179	0.237564	0.583309	0.193434	0.0692382	-0.736033	0.788792	0.267507	0.0071344	0.781217	0.688604	0.136481	0.0287087	0.535793	0.237564	0.20228	Up	0.00345905	0.0255706
	Q92620	DHX38	Pre-mRNA-splicing factor ATP-dependent RNA helicase PRP16	1.158	0.211635	NA	NA	0.00368322	0.260295	0.0381421	0.551233	NA	NA	NA	NA	0.0414274	0.832693	0.405764	0.463964	Up	0.00349072	0.0257545
	O95363	FARS2	Phenylalanine--tRNA ligase, mitochondrial	1.155	0.207893	NA	NA	0.298266	0.0653803	0.133666	0.530473	NA	NA	NA	NA	0.0118505	1.60818	0.369183	0.602982	Up	0.00349832	0.0257637
	Q15287	RNPS1	RNA-binding protein with serine-rich domain 1	0.962	-0.0558912	NA	NA	8.72288e-10	1.1221	0.00483392	0.773843	NA	NA	NA	NA	0.328977	0.309213	0.541528	0.537317	Up	0.00351053	0.0257932
	Q9H0D6	XRN2	5'-3' exoribonuclease 2	1.059	0.0827026	NA	NA	0.453535	0.0106366	0.109643	0.367859	NA	NA	NA	NA	0.0145916	1.76941	0.225281	0.557652	Up	0.00352938	0.0258711
	P62081	RPS7	40S ribosomal protein S7	0.94	-0.0892673	NA	NA	0.906957	-0.122572	0.031551	0.482942	0.517169	0.147507	0.0136408	0.75519	0.803945	0.0342552	0.0908811	0.201342	Up	0.00362787	0.0265003
	Q9Y314	NOSIP	Nitric oxide synthase-interacting protein	1.059	0.0827026	NA	NA	2.62844e-05	0.388244	0.00737743	0.714491	NA	NA	NA	NA	NA	NA	0.388244	0.395146	Up	0.00368872	0.0269135
	Q9Y394	DHRS7	Dehydrogenase/reductase SDR family member 7	1.101	0.138814	0.138146	0.764878	0.172311	0.132651	0.634538	-0.100789	0.126657	0.339508	0.110346	0.487933	0.0273438	0.21815	0.21815	0.283021	Up	0.00373117	0.0271334
	P60709	ACTB	Actin, cytoplasmic 1 OS=Homo sapiens GN=ACTB PE=1 SV=1	0.928	-0.107803	0.00411809	0.131287	NA	NA	NA	NA	0.100752	0.113301	0.740813	-0.0303448	NA	NA	0.0414781	0.02661	Up	0.00372678	0.0271334
	P78509	RELN	Reelin	NA	NA	NA	NA	0.0404049	0.285119	0.150373	0.348866	NA	NA	NA	NA	0.0115616	2.09345	0.348866	0.909145	Up	0.00379916	0.0275593
	Q16762	TST	Thiosulfate sulfurtransferase	1.04	0.0565835	0.70092	0.0504986	0.0834982	-0.288071	0.432037	-0.104452	0.164988	0.209383	0.000522876	0.535927	0.801722	0.0383654	0.0504986	0.0711764	Up	0.00387603	0.0279876
	P24928	POLR2A	DNA-directed RNA polymerase II subunit RPB1	1.107	0.146655	NA	NA	0.293636	-0.0367736	0.563539	0.0321793	NA	NA	NA	NA	0.00317198	2.86185	0.0894172	0.750978	Up	0.00389379	0.0280835
	Q8WVC0	LEO1	RNA polymerase-associated protein LEO1	1.025	0.0356239	NA	NA	0.00230905	0.324967	0.00782853	0.538798	NA	NA	NA	NA	NA	NA	0.324967	0.299796	Up	0.00391427	0.0281989
	Q9UNF1	MAGED2	Melanoma-associated antigen D2	1.21	0.275007	NA	NA	0.222617	0.065265	0.389443	0.102633	NA	NA	NA	NA	0.00462695	0.844651	0.18882	0.321889	Up	0.00392154	0.0282189
	P36404	ARL2	ADP-ribosylation factor-like protein 2	1.097	0.133564	0.391625	0.173962	0.638004	-0.0431282	0.0241891	0.559811	0.0192417	0.822453	0.264957	0.615628	0.3551	-0.0961128	0.173962	0.309454	Up	0.0040008	0.0286864
	Q9Y5K8	ATP6V1D	V-type proton ATPase subunit D	0.999	-0.00144342	0.276757	0.110224	0.0943733	-0.187793	0.670804	0.121307	0.00488101	0.275239	0.0466319	0.157738	0.117386	-0.185786	0.110224	0.041355	Up	0.00400477	0.0286864
	P02790	HPX	Hemopexin	1.168	0.22404	0.0592675	0.694556	0.0381371	-0.495787	0.21468	-0.147516	0.0109061	1.16069	0.993233	0.00768833	0.0697633	0.331078	0.22404	0.253535	Up	0.00401956	0.0287595
	O75600	GCAT	2-amino-3-ketobutyrate coenzyme A ligase, mitochondrial	1.085	0.117695	NA	NA	0.368708	0.0440646	0.00810939	1.50332	NA	NA	NA	NA	NA	NA	0.117695	0.555028	Up	0.0040547	0.028945
	P25787	PSMA2	Proteasome subunit alpha type-2	0.855	-0.226004	0.614441	0.062714	0.947022	-0.219602	0.031505	0.719759	0.00310448	0.716829	0.858681	-0.0504642	0.80062	-0.0455523	-0.0455523	0.136811	Up	0.00410222	0.0292178
	Q9HAU5	UPF2	Regulator of nonsense transcripts 2	1.307	0.386259	NA	NA	0.64906	0.0416614	0.347139	-0.101383	NA	NA	NA	NA	0.00120962	0.993539	0.21396	0.330019	Up	0.00429918	0.0304824
	Q5VTL8	PRPF38B	Pre-mRNA-splicing factor 38B	1.221	0.288063	NA	NA	5.37346e-05	0.597007	0.00860998	0.893872	NA	NA	NA	NA	NA	NA	0.597007	0.592981	Up	0.00430499	0.0304892
	P48637	GSS	Glutathione synthetase	1.037	0.0524159	0.967198	-0.00948181	0.549894	-0.0166317	0.312694	0.157736	0.165902	0.0699998	0.00238571	0.161606	0.691726	0.0610883	0.0610883	0.0681046	Up	0.00431966	0.0305243
	Q96JN2	CCDC136	Coiled-coil domain-containing protein 136	1.053	0.0745054	NA	NA	0.000628016	0.356194	0.00192927	0.821515	NA	NA	NA	NA	0.93017	-0.0194404	0.21535	0.308193	Up	0.0044218	0.0310713
	Q9P2R3	ANKFY1	Rabankyrin-5	1.152	0.204141	0.165242	0.285028	0.282567	0.0499486	0.024429	0.496683	NA	NA	NA	NA	0.160421	0.152191	0.204141	0.237598	Up	0.00443635	0.0311387
	Q9NR56	MBNL1	Muscleblind-like protein 1	1.099	0.136191	NA	NA	0.000664189	0.383182	0.0091019	0.81954	NA	NA	NA	NA	NA	NA	0.383182	0.446304	Up	0.00455095	0.0317304
	Q86W42	THOC6	THO complex subunit 6 homolog	1.168	0.22404	NA	NA	0.280941	0.0678724	0.00907513	0.665799	NA	NA	NA	NA	NA	NA	0.22404	0.319237	Up	0.00453757	0.0317304
	Q8TEA8	DTD1	D-aminoacyl-tRNA deacylase 1	0.789	-0.341903	0.379696	0.487897	0.217612	0.125777	0.203256	0.299813	0.879455	-0.0163927	0.00148214	0.30377	0.755891	0.0422346	0.125777	0.128742	Up	0.00461128	0.0320443
	P05166	PCCB	Propionyl-CoA carboxylase beta chain, mitochondrial	1.13	0.176323	0.229872	-0.145499	0.961238	-0.202109	0.134908	0.381636	0.105705	0.201674	0.00227536	0.343087	0.283179	-0.111791	0.176323	0.0919029	Up	0.0046696	0.0322711
	Q86SE5	RALYL	RNA-binding Raly-like protein	0.913	-0.131313	NA	NA	0.0144571	0.480663	0.0129094	1.01627	NA	NA	NA	NA	0.171347	0.337543	0.409103	0.425792	Up	0.00470056	0.0324494
	P26599	PTBP1	Polypyrimidine tract-binding protein 1	1.194	0.255803	NA	NA	0.86976	-0.184268	0.0276963	0.923026	0.138048	1.7853	0.575492	0.632743	0.117022	0.307158	0.46995	0.61996	Up	0.00478017	0.0329627
	Q9BYM8	RBCK1	RanBP-type and C3HC4-type zinc finger-containing protein 1	1.209	0.273814	NA	NA	0.390539	0.0192646	0.00961787	0.68251	NA	NA	NA	NA	NA	NA	0.273814	0.325196	Up	0.00480894	0.0331247
	Q9NZN4	EHD2	EH domain-containing protein 2	1.072	0.100305	NA	NA	0.000430431	-0.388726	0.145157	-0.323909	NA	NA	NA	NA	0.00122681	0.670591	-0.111802	0.0145652	Up	0.00481949	0.0331611
	Q66K79	CPZ	Carboxypeptidase Z	NA	NA	NA	NA	0.00589271	-0.538189	0.398762	-0.0794324	NA	NA	NA	NA	0.00143289	3.14891	-0.0794324	0.843762	Up	0.0048547	0.0332576
	Q8N1G2	CMTR1	Cap-specific mRNA (nucleoside-2'-O-)-methyltransferase 1	1.529	0.612588	NA	NA	0.0229343	0.222294	0.00973527	0.692683	NA	NA	NA	NA	NA	NA	0.612588	0.509188	Up	0.00486763	0.0333099
	Q7KZ85	SUPT6H	Transcription elongation factor SPT6	1.034	0.0482362	NA	NA	0.157405	0.0857359	0.0738777	0.333451	NA	NA	NA	NA	0.0317904	0.750999	0.209593	0.304605	Up	0.00495568	0.0338173
	P06756	ITGAV	Integrin alpha-V	1.219	0.285698	0.0968456	0.197137	0.00857085	-0.18149	0.310138	-0.10556	NA	NA	NA	NA	0.00454001	0.357255	0.197137	0.110608	Up	0.00495793	0.0338173
	P22307	SCP2	Non-specific lipid-transfer protein	1.035	0.0496308	NA	NA	0.206119	0.116315	0.0158175	1.30962	NA	NA	NA	NA	0.149502	0.239544	0.17793	0.428777	Up	0.00498571	0.0339331
	P14618	PKM	Pyruvate kinase PKM	0.98	-0.0291463	0.0180795	0.240861	0.808015	-0.136263	0.147733	0.523743	0.0688756	0.100194	0.520111	-0.0447859	NA	NA	0.0355237	0.1091	Up	0.00498525	0.0339331
	P48730	CSNK1D	Casein kinase I isoform delta	0.97	-0.0439433	NA	NA	0.0498608	0.148189	0.33498	0.110316	0.258181	0.315244	0.00871503	0.662334	NA	NA	0.148189	0.238428	Up	0.00501561	0.0340628
	Q9NTI2	ATP8A2	Phospholipid-transporting ATPase IB OS=Homo sapiens GN=ATP8A2 PE=1 SV=2	1.195	0.257011	0.0434979	0.734094	NA	NA	NA	NA	NA	NA	NA	NA	0.0549407	0.517249	0.517249	0.502785	Up	0.00503223	0.0341019
	Q9Y6P5	SESN1	Sestrin-1	1.249	0.320773	NA	NA	0.000242234	0.439381	0.0100627	0.618048	NA	NA	NA	NA	NA	NA	0.439381	0.459401	Up	0.00503133	0.0341019
	Q8WUG5	SLC22A17	Solute carrier family 22 member 17	1.429	0.515006	NA	NA	0.469783	0.0118434	0.152781	0.443936	NA	NA	NA	NA	0.0157867	0.406155	0.425046	0.344235	Up	0.00507323	0.0343427
	P00747	PLG	Plasminogen	1.022	0.0313952	NA	NA	0.0108483	-0.47575	0.0330422	-0.475801	NA	NA	NA	NA	0.00123444	3.53985	-0.222177	0.654924	Up	0.00510319	0.0344342
	P14780	MMP9	Matrix metalloproteinase-9	NA	NA	NA	NA	0.0985368	0.336917	0.0444571	0.989483	NA	NA	NA	NA	0.0550635	1.34033	0.989483	0.888909	Up	0.00513999	0.0345914
	P32780	GTF2H1	General transcription factor IIH subunit 1	1.062	0.0867838	NA	NA	0.00209433	0.333033	0.0106528	0.56801	NA	NA	NA	NA	NA	NA	0.333033	0.329276	Up	0.0053264	0.0357483
	Q16576	RBBP7	Histone-binding protein RBBP7	1.081	0.112367	NA	NA	0.0343946	0.170846	0.00797177	0.537654	NA	NA	NA	NA	0.320349	0.198888	0.184867	0.254939	Up	0.0053351	0.0357685
	P08579	SNRPB2	U2 small nuclear ribonucleoprotein B''	1.136	0.183963	NA	NA	0.000520013	0.777722	0.00169204	3.06665	NA	NA	NA	NA	0.480549	-0.127747	0.480842	0.975148	Up	0.00536676	0.0359041
	P18583	SON	Protein SON	1.065	0.0908534	NA	NA	8.47976e-07	0.890591	0.0108808	0.890606	NA	NA	NA	NA	NA	NA	0.890591	0.624017	Up	0.00544039	0.036312
	P02671	FGA	Fibrinogen alpha chain	0.977	-0.0335695	0.100357	0.417839	0.275225	0.213111	0.0538051	1.26507	0.0307904	0.455027	0.899445	0.0291662	0.818491	0.0736087	0.213111	0.345751	Up	0.00544507	0.036312
	P12109	COL6A1	Collagen alpha-1(VI) chain	1.148	0.199123	NA	NA	0.00567155	-0.54411	0.364917	-0.301769	0.88872	-0.0521872	0.300471	0.479196	0.000561658	3.01843	0.0734677	0.466447	Up	0.00545199	0.0363196
	Q9UBX5	FBLN5	Fibulin-5	1.216	0.282143	NA	NA	0.997998	-0.556359	0.0109477	0.861108	NA	NA	NA	NA	NA	NA	0.282143	0.195631	Up	0.00547385	0.0364266
	Q13485	SMAD4	Mothers against decapentaplegic homolog 4	1.096	0.132248	NA	NA	0.00965163	0.268279	0.236541	0.201821	NA	NA	NA	NA	0.011347	1.87502	0.23505	0.619342	Up	0.00557386	0.0369356
	P55107	GDF10	Growth/differentiation factor 10	1.684	0.751892	0.215286	0.304351	1.46443e-07	1.29251	0.0053648	1.50428	NA	NA	NA	NA	0.746791	0.129161	0.751892	0.796438	Up	0.00559128	0.0370121
	P52209	PGD	6-phosphogluconate dehydrogenase, decarboxylating	0.884	-0.177882	0.661987	0.0636135	0.272837	0.108011	0.222691	0.199265	0.105603	0.259276	0.057516	0.1949	0.142489	0.286631	0.1949	0.133402	Up	0.00560748	0.0370802
	P09012	SNRPA	U1 small nuclear ribonucleoprotein A	1.079	0.109695	NA	NA	3.77786e-05	1.11012	0.00139148	2.38334	NA	NA	NA	NA	0.0549389	-0.308251	0.60991	0.823728	Up	0.00561492	0.0370903
	Q9UBT2	UBA2	SUMO-activating enzyme subunit 2	0.981	-0.027675	0.643944	0.353341	0.0119246	0.340417	0.0108549	0.714629	NA	NA	NA	NA	0.124338	0.372803	0.353341	0.350703	Up	0.00562568	0.0371224
	P61018	RAB4B	Ras-related protein Rab-4B	1.075	0.104337	0.677962	0.0665981	0.384471	0.0406718	0.0419862	0.429496	0.213797	0.102122	0.630122	-0.065032	0.0156785	0.36434	0.102122	0.148933	Up	0.00570425	0.0374834
	Q9Y4F1	FARP1	FERM, ARHGEF and pleckstrin domain-containing protein 1	1.241	0.311503	0.0499904	0.348194	0.724713	-0.0983541	0.345748	0.10472	0.0815406	-0.195526	0.560299	-0.0729722	0.00273371	0.310057	0.10472	0.101089	Up	0.00569797	0.0374834
	Q07021	C1QBP	Complement component 1 Q subcomponent-binding protein, mitochondrial	1.043	0.0607392	0.0659711	0.368127	0.996882	-0.424677	0.0724454	0.550392	0.0247822	0.504336	0.632383	0.130981	0.240085	-0.219934	0.130981	0.138566	Up	0.00573849	0.037669
	Q9NP64	ZCCHC17	Nucleolar protein of 40 kDa	1.057	0.0799754	NA	NA	6.37377e-06	0.749158	0.0115352	1.40111	NA	NA	NA	NA	NA	NA	0.749158	0.743413	Up	0.00576762	0.0377812
	Q13427	PPIG	Peptidyl-prolyl cis-trans isomerase G	1.139	0.187768	NA	NA	1.38329e-08	1.41643	0.0115656	1.23831	NA	NA	NA	NA	NA	NA	1.23831	0.947503	Up	0.00578281	0.0378413
	Q14118	DAG1	Dystroglycan	1.086	0.119024	NA	NA	0.807606	0.106424	0.10639	-0.315131	NA	NA	NA	NA	0.0015135	0.749147	0.112724	0.164866	Up	0.00590472	0.0384854
	O95232	LUC7L3	Luc7-like protein 3	0.808	-0.307573	NA	NA	2.11281e-06	0.950869	0.00318515	1.40531	NA	NA	NA	NA	0.905835	0.0630343	0.506952	0.52791	Up	0.00593955	0.0386655
	P14678	SNRPB	Small nuclear ribonucleoprotein-associated proteins B and B'	0.872	-0.1976	NA	NA	2.41065e-08	1.57682	0.00226195	1.99036	NA	NA	NA	NA	0.680071	-0.0740176	0.751402	0.82389	Up	0.00612068	0.0395577
	Q9H9F9	ACTR5	Actin-related protein 5	1.352	0.435095	NA	NA	0.0540946	0.137105	0.0122388	0.55897	NA	NA	NA	NA	NA	NA	0.435095	0.377057	Up	0.00611942	0.0395577
	Q9NRX4	PHPT1	14 kDa phosphohistidine phosphatase	1.088	0.121679	0.336113	0.454283	0.138703	0.180672	0.0276338	0.595885	0.0442747	0.346712	0.989292	-0.00419345	0.346676	0.131487	0.180672	0.260932	Up	0.00611076	0.0395577
	Q9NVX2	NLE1	Notchless protein homolog 1	1.154	0.206643	NA	NA	0.59853	-0.0404474	0.0124117	0.749089	NA	NA	NA	NA	NA	NA	0.206643	0.305095	Up	0.00620587	0.0399849
	Q13009	TIAM1	T-lymphoma invasion and metastasis-inducing protein 1	1.112	0.153157	NA	NA	0.0499979	0.158557	0.0858497	0.303632	NA	NA	NA	NA	0.0358045	0.611389	0.231094	0.306684	Up	0.00627911	0.0403134
	O94985	CLSTN1	Calsyntenin-1	1.628	0.703101	0.0100198	2.41963	0.0188516	0.432369	0.311262	0.131546	NA	NA	NA	NA	NA	NA	0.567735	0.921662	Up	0.00635969	0.0407253
	Q96QE2	SLC2A13	Proton myo-inositol cotransporter	1.371	0.455229	0.0286264	0.980037	0.247321	0.0688935	0.567245	-0.0452896	0.975694	-0.0455533	0.741467	0.266385	0.00491209	0.692039	0.266385	0.33882	Up	0.00637502	0.0407819
	Q9HBK9	AS3MT	Arsenite methyltransferase	1.246	0.317304	NA	NA	0.00334721	0.364255	0.00231971	1.17927	NA	NA	NA	NA	0.623712	-0.111849	0.34078	0.437246	Up	0.00649152	0.0414007
	Q9UBS8	RNF14	E3 ubiquitin-protein ligase RNF14	1.211	0.276199	NA	NA	0.045255	0.225516	0.0132656	0.729847	NA	NA	NA	NA	NA	NA	0.276199	0.410521	Up	0.00663279	0.0421306
	P78330	PSPH	Phosphoserine phosphatase	1.124	0.168642	NA	NA	0.799921	-0.0936321	0.121087	0.369463	NA	NA	NA	NA	0.0270619	0.29883	0.233736	0.185826	Up	0.00664148	0.0421432
	O15226	NKRF	NF-kappa-B-repressing factor	1.152	0.204141	NA	NA	0.000212138	0.493186	0.0562254	0.590265	NA	NA	NA	NA	0.0587828	1.82227	0.541726	0.777465	Up	0.00669164	0.0423759
	O94929	ABLIM3	Actin-binding LIM protein 3	1.117	0.159629	NA	NA	0.10118	0.168183	0.0234647	0.544628	NA	NA	NA	NA	0.140814	0.384354	0.276269	0.314199	Up	0.00668998	0.0423759
	P07476	IVL	Involucrin	NA	NA	NA	NA	NA	NA	NA	NA	0.228806	1.22496	0.00417231	2.46335	0.856451	-0.0744989	1.22496	1.2046	Up	0.00675479	0.0426163
	Q9UNK0	STX8	Syntaxin-8	1.314	0.393965	0.00569511	1.6645	0.1798	0.0995274	0.572696	-0.0438477	NA	NA	NA	NA	0.13476	0.265041	0.265041	0.475837	Up	0.00677323	0.0426775
	Q9UJY1	HSPB8	Heat shock protein beta-8	1.169	0.225275	0.703044	0.279699	0.00401133	0.461548	0.596248	-0.11064	NA	NA	NA	NA	0.00111512	0.402075	0.279699	0.251591	Up	0.00679843	0.0427933
	P31629	HIVEP2	Transcription factor HIVEP2	1.107	0.146655	NA	NA	0.00457485	0.628064	0.0136453	0.676968	NA	NA	NA	NA	NA	NA	0.628064	0.483896	Up	0.00682267	0.0429029
	Q9Y617	PSAT1	Phosphoserine aminotransferase	1.001	0.00144197	0.252509	0.194429	0.304875	-0.118337	0.552889	0.100554	0.0459973	0.116511	0.0152966	0.180022	0.249806	-0.457059	0.100554	0.0025088	Up	0.00691891	0.0433346
	Q99683	MAP3K5	Mitogen-activated protein kinase kinase kinase 5	1.21	0.275007	NA	NA	0.0192537	0.251687	0.0251742	0.522796	NA	NA	NA	NA	0.137762	0.459624	0.367315	0.377278	Up	0.00697984	0.0433975
	P05107	ITGB2	Integrin beta-2	1.751	0.808179	0.829968	0.112743	0.00225957	-0.429571	0.328991	-0.10905	0.124905	0.634622	0.142071	0.89928	0.00706648	0.632404	0.632404	0.364087	Up	0.006975	0.0433975
	Q92608	DOCK2	Dedicator of cytokinesis protein 2	NA	NA	NA	NA	0.243567	-0.0924544	0.559581	0.0402837	NA	NA	NA	NA	0.00618091	0.902907	0.0402837	0.283579	Up	0.0069634	0.0433975
	P62805	H4C1	Histone H4	0.856	-0.224317	0.932668	-0.0158428	0.191288	0.0893622	0.0790145	0.531858	0.0176831	0.268384	0.109477	0.246296	0.941016	-0.0207557	0.0893622	0.124998	Up	0.00694633	0.0433975
	O00159	MYO1C	Unconventional myosin-Ic	1.024	0.0342157	NA	NA	0.000145144	-0.552217	0.326668	-0.116544	NA	NA	NA	NA	0.0020721	0.888834	-0.0411639	0.0635723	Up	0.00697855	0.0433975
	P06732	CKM	Creatine kinase M-type OS=Homo sapiens GN=CKM PE=1 SV=2	1.313	0.392867	0.603267	0.754718	NA	NA	NA	NA	0.68473	0.108017	0.125135	0.263325	0.00837521	1.07509	0.392867	0.518803	Up	0.00705475	0.0437924
	Q9Y4B6	DCAF1	DDB1- and CUL4-associated factor 1	1.021	0.0299829	NA	NA	0.0124429	0.227753	0.0637365	0.324398	NA	NA	NA	NA	0.0560044	1.19213	0.276076	0.443565	Up	0.00715834	0.044263
	Q9H269	VPS16	Vacuolar protein sorting-associated protein 16 homolog	1.242	0.312665	0.209593	0.263029	0.293797	0.0457249	0.410863	0.0491802	0.654424	0.116311	0.00403762	0.488676	0.797634	0.0379408	0.116311	0.187647	Up	0.0071867	0.0443922
	Q92733	PRCC	Proline-rich protein PRCC	1.551	0.633199	NA	NA	0.00445085	0.248326	0.0145279	0.971861	NA	NA	NA	NA	NA	NA	0.633199	0.617795	Up	0.00726397	0.04465
	Q7Z3G6	PRICKLE2	Prickle-like protein 2	1.226	0.293959	NA	NA	0.0258564	0.345256	0.066932	0.525038	NA	NA	NA	NA	0.0550827	0.409633	0.377445	0.393471	Up	0.00736373	0.0451747
	Q86W92	PPFIBP1	Liprin-beta-1	1.098	0.134878	NA	NA	0.629175	-0.0414353	0.0147618	0.746458	NA	NA	NA	NA	NA	NA	0.134878	0.279967	Up	0.00738091	0.0451919
	P43007	SLC1A4	Neutral amino acid transporter A	1.14	0.189034	0.0143958	0.722324	0.320243	-0.073776	0.481867	-0.0113017	0.0231961	0.404004	0.519627	-0.142633	0.254555	0.171253	0.171253	0.179844	Up	0.00744902	0.0455645
	Q07812	BAX	Apoptosis regulator BAX OS=Homo sapiens GN=BAX PE=1 SV=1	1.144	0.194087	NA	NA	NA	NA	NA	NA	0.0262445	0.237916	0.356662	0.309763	0.132098	0.809554	0.273839	0.38783	Up	0.00746139	0.0455912
	P00505	GOT2	Aspartate aminotransferase, mitochondrial	1.022	0.0313952	0.983184	-0.00221748	0.757694	-0.105969	0.086794	0.361545	0.221424	0.118611	0.00508657	0.123092	0.0711263	-0.268335	0.0313952	0.0368746	Up	0.0074679	0.0455912
	Q86XZ4	SPATS2	Spermatogenesis-associated serine-rich protein 2	0.993	-0.0101344	NA	NA	0.000951592	0.493839	0.015091	0.524957	NA	NA	NA	NA	NA	NA	0.493839	0.336221	Up	0.00754548	0.0458551
	O15027	SEC16A	Protein transport protein Sec16A	1.11	0.15056	NA	NA	0.00412637	0.298665	0.025254	0.469145	NA	NA	NA	NA	0.149633	0.356211	0.327438	0.318645	Up	0.00752423	0.0458551
	Q9H165	BCL11A	B-cell lymphoma/leukemia 11A	1.033	0.0468403	NA	NA	0.00403773	0.273617	0.0150763	0.616348	NA	NA	NA	NA	NA	NA	0.273617	0.312269	Up	0.00753813	0.0458551
	O43491-4	EPB41L2	Band 4.1-like protein 2	NA	NA	NA	NA	NA	NA	NA	NA	0.567467	-0.070327	0.046719	0.184661	0.0187436	0.26293	0.184661	0.125755	Up	0.00754762	0.0458551
	P55316	FOXG1	Forkhead box protein G1	1.013	0.0186342	NA	NA	0.00335892	0.372435	0.0151746	0.795359	NA	NA	NA	NA	NA	NA	0.372435	0.395476	Up	0.0075873	0.0459628
	O95671	ASMTL	Probable bifunctional dTTP/UTP pyrophosphatase/methyltransferase protein	1.104	0.14274	0.156834	0.506333	0.73634	-0.0728949	0.0195255	0.692343	NA	NA	NA	NA	0.411937	0.172085	0.172085	0.288121	Up	0.00758125	0.0459628
	P55795	HNRNPH2	Heterogeneous nuclear ribonucleoprotein H2	0.81	-0.304006	0.908751	-0.0319965	0.00908644	0.378833	0.0167955	1.10488	0.00443864	0.680596	0.525355	-0.224249	0.367351	-0.200744	-0.0319965	0.200473	Up	0.00758	0.0459628
	O95258	SLC25A14	Brain mitochondrial carrier protein 1	1.147	0.197865	NA	NA	0.27637	0.0575644	0.483103	0.00935165	NA	NA	NA	NA	0.00795623	0.461621	0.127715	0.181601	Up	0.00763702	0.0461749
	Q13555	CAMK2G	Calcium/calmodulin-dependent protein kinase type II subunit gamma	1.062	0.0867838	0.144424	0.0323109	0.0562801	0.491649	0.0267763	0.915639	NA	NA	NA	NA	NA	NA	0.289216	0.381596	Up	0.00767774	0.0462875
	Q02318	CYP27A1	Sterol 26-hydroxylase, mitochondrial	1.497	0.582074	NA	NA	0.147328	0.155919	0.00516112	1.16332	NA	NA	NA	NA	0.753801	0.110946	0.368996	0.503065	Up	0.0077182	0.0464868
	O60573	EIF4E2	Eukaryotic translation initiation factor 4E type 2	0.93	-0.104697	NA	NA	0.0697826	0.175517	0.0154999	0.731635	NA	NA	NA	NA	NA	NA	0.175517	0.267485	Up	0.00774994	0.0465864
	P13473	LAMP2	Lysosome-associated membrane glycoprotein 2	0.916	-0.12658	0.537253	0.527341	0.683643	-0.104839	0.268824	0.296177	0.00602421	0.449891	0.155261	0.357554	0.502014	-0.131179	0.296177	0.181195	Up	0.00775468	0.0465864
	P28074	PSMB5	Proteasome subunit beta type-5	0.993	-0.0101344	0.302536	-0.137632	0.826155	-0.133895	0.0244985	0.828991	0.24259	0.18731	0.0133544	0.297485	0.4966	-0.081383	-0.0101344	0.13582	Up	0.0077596	0.0465864
	Q13610	PWP1	Periodic tryptophan protein 1 homolog	1.055	0.077243	NA	NA	0.0744575	-0.129171	0.128644	-0.268629	NA	NA	NA	NA	0.00213984	1.76993	-0.0259642	0.362342	Up	0.00791535	0.0474015
	Q9UI42	CPA4	Carboxypeptidase A4	NA	NA	NA	NA	NA	NA	NA	NA	0.0218926	1.06166	0.265005	0.614868	0.231187	0.258228	0.614868	0.644918	Up	0.00796087	0.0475834
	Q8WUH1	CHURC1	Protein Churchill	1.232	0.301002	NA	NA	0.390734	0.0270913	0.0160036	0.465947	NA	NA	NA	NA	NA	NA	0.301002	0.26468	Up	0.00800182	0.0477827
	Q6NTE8	MRNIP	MRN complex-interacting protein	1.103	0.141433	NA	NA	0.0415246	0.145101	0.0160755	1.04796	NA	NA	NA	NA	NA	NA	0.145101	0.444831	Up	0.00803776	0.0479462
	P27449	ATP6V0C	V-type proton ATPase 16 kDa proteolipid subunit	1.305	0.38405	NA	NA	0.303147	-0.132782	0.478495	-0.0307397	0.181953	0.273866	0.0966798	0.223591	0.0193063	0.49054	0.248728	0.201421	Up	0.00804447	0.0479462
	O75382	TRIM3	Tripartite motif-containing protein 3	1.056	0.0786098	0.12281	0.282311	0.602155	0.028511	0.271734	-0.153513	0.932232	-0.0139419	0.00261111	0.454231	0.362535	0.124558	0.0786098	0.114395	Up	0.00807713	0.0480497
	Q9BQ16	SPOCK3	Testican-3	1.214	0.279768	NA	NA	0.00722793	0.475285	0.125526	0.449998	NA	NA	NA	NA	0.0327712	0.549238	0.462642	0.438572	Up	0.00810359	0.048089
	P53582	METAP1	Methionine aminopeptidase 1	1.126	0.171207	NA	NA	0.180515	0.123491	0.0811164	0.275619	NA	NA	NA	NA	0.0507349	0.793969	0.223413	0.341071	Up	0.00810669	0.048089
	Q86VM9	ZC3H18	Zinc finger CCCH domain-containing protein 18	1.139	0.187768	NA	NA	1.88173e-05	0.576838	0.0848223	0.475502	NA	NA	NA	NA	0.0486053	1.86912	0.52617	0.777307	Up	0.00811938	0.0480992
	Q96QD9	FYTTD1	UAP56-interacting factor	1.046	0.0648829	NA	NA	0.000210955	0.380515	0.0162509	0.915244	NA	NA	NA	NA	NA	NA	0.380515	0.453547	Up	0.00812547	0.0480992
	Q96DA2	RAB39B	Ras-related protein Rab-39B	1.009	0.0129262	0.111534	0.718014	0.235144	0.0920705	0.332143	0.136886	NA	NA	NA	NA	0.0372166	0.299619	0.136886	0.251903	Up	0.00813713	0.0480992
	O95376	ARIH2	E3 ubiquitin-protein ligase ARIH2	1.144	0.194087	NA	NA	0.0869944	0.124829	0.0965794	0.311457	NA	NA	NA	NA	0.0437925	0.870266	0.252772	0.37516	Up	0.00830239	0.0488349
	P60900	PSMA6	Proteasome subunit alpha type-6	0.862	-0.21424	0.0846194	-0.174038	0.850601	-0.139184	0.0258888	0.720395	0.0167429	0.324717	0.139055	0.145853	0.0553616	-0.26066	-0.139184	0.0575491	Up	0.00833653	0.0489898
	P30043	BLVRB	Flavin reductase (NADPH)	1.146	0.196607	0.712313	0.0508492	0.244447	0.1001	0.0159757	0.875132	0.86909	-0.0162853	0.619492	-0.0368763	0.0127908	0.42521	0.1001	0.227819	Up	0.00840726	0.0492672
	P45880	VDAC2	Voltage-dependent anion-selective channel protein 2	1.03	0.0426443	0.558045	0.0341431	0.0825151	0.269856	0.102966	1.19924	0.514356	0.0521941	0.0421117	0.138304	0.183806	0.23864	0.138304	0.282146	Up	0.00844628	0.0494497
	P07954	FH	Fumarate hydratase, mitochondrial	0.98	-0.0291463	0.667372	-0.0481827	0.762071	-0.168463	0.374721	0.294535	0.438282	0.0496248	0.000642857	0.251328	0.370699	-0.113239	-0.0291463	0.0337794	Up	0.0084584	0.0494746
	P35237	SERPINB6	Serpin B6	1.113	0.154454	0.179562	0.219385	0.037277	-0.347336	0.150431	-0.323681	0.531582	0.0754144	0.001952	0.326278	0.669415	0.0944034	0.0944034	0.0284168	Up	0.00849562	0.049646
	P07737	PFN1	Profilin-1	1.058	0.0813396	0.155647	0.185683	0.0866612	-0.310722	0.410081	-0.174671	0.00736652	0.245898	0.236027	0.103938	0.539048	0.0979902	0.0979902	0.0327795	Up	0.00852744	0.0497857
	Q15032	R3HDM1	R3H domain-containing protein 1	1.102	0.140124	NA	NA	0.0133543	0.359116	0.0171906	0.904571	NA	NA	NA	NA	NA	NA	0.359116	0.467937	Up	0.00859528	0.0499959
	Q9HBD1	RC3H2	Roquin-2	1.083	0.115033	NA	NA	0.0905588	0.169963	0.0171782	0.718457	NA	NA	NA	NA	NA	NA	0.169963	0.334485	Up	0.00858908	0.0499959
	Q9HBT6	CDH20	Cadherin-20	1.199	0.261832	NA	NA	0.84265	0.174696	0.128764	-0.448501	NA	NA	NA	NA	0.00235167	0.528679	0.218264	0.129176	Up	0.0085946	0.0499959
	P60201	PLP1	Myelin proteolipid protein	0.865	-0.209228	0.0579785	-0.710831	0.414712	-0.0613287	0.0719814	-1.18019	1e-20	-0.907094	1e-20	-0.708194	0.000526895	-1.04227	-0.710831	-0.688448	Down	4.13294e-41	2.59631e-38
	P13637	ATP1A3	Sodium/potassium-transporting ATPase subunit alpha-3	0.942	-0.086201	0.00435965	-0.287215	0.376576	-0.0491809	0.157474	-0.350147	1e-20	-0.634223	1e-20	-0.590285	0.266678	-0.16486	-0.287215	-0.308873	Down	2.91858e-39	1.14591e-36
	P05026	ATP1B1	Sodium/potassium-transporting ATPase subunit beta-1	0.944	-0.0831412	0.0068946	-0.427823	0.18291	-0.163702	0.331745	-0.0953374	1e-20	-0.535836	1e-20	-0.513164	0.679883	-0.0793933	-0.163702	-0.2712	Down	2.2834e-38	6.83061e-36
	Q01814-2	ATP2B2	Plasma membrane calcium-transporting ATPase 2	NA	NA	NA	NA	NA	NA	NA	NA	1e-20	-0.475959	1e-20	-0.465956	0.639285	-0.0934546	-0.465956	-0.345123	Down	3.65437e-38	1.04349e-35
	O43301	HSPA12A	Heat shock 70 kDa protein 12A	0.904	-0.145605	0.0615855	-0.229146	0.599668	0.0468164	0.193075	-0.426549	1e-20	-0.405708	1e-20	-0.438144	0.295566	-0.179415	-0.229146	-0.253964	Down	4.99913e-38	1.36541e-35
	Q12860	CNTN1	Contactin-1	0.922	-0.117161	0.440514	-0.0844181	0.153213	-0.229337	0.0376008	-0.795102	1e-20	-0.445516	1e-20	-0.405781	0.600409	-0.0750177	-0.229337	-0.307476	Down	1.35793e-37	3.15945e-35
	P23471	PTPRZ1	Receptor-type tyrosine-protein phosphatase zeta	0.934	-0.0985055	0.126272	-0.207158	0.0914956	-0.194716	0.443338	-0.0340635	1e-20	-0.44857	1e-20	-0.423915	0.206621	-0.194363	-0.194716	-0.228756	Down	1.56997e-37	3.52235e-35
	P13591	NCAM1	Neural cell adhesion molecule 1	0.945	-0.0816138	0.0741066	-0.223255	0.111978	-0.257436	0.313963	-0.22051	1e-20	-0.484263	1e-20	-0.5236	0.536308	-0.0908753	-0.223255	-0.268793	Down	1.68858e-37	3.65782e-35
	Q9NYI0	PSD3	PH and SEC7 domain-containing protein 3	0.905	-0.14401	0.0598943	-0.340709	0.433324	0.0366734	0.261377	0.216185	1e-20	-0.647074	1e-20	-0.506953	0.817411	-0.0343103	-0.14401	-0.202885	Down	1.06673e-36	2.09413e-34
	P78324	SIRPA	Tyrosine-protein phosphatase non-receptor type substrate 1	0.974	-0.0380063	0.287445	0.123471	0.058852	-0.281701	0.128629	-0.343101	1e-20	-0.418406	1e-20	-0.496314	0.732569	0.0520993	-0.281701	-0.20028	Down	3.33409e-36	6.34689e-34
	P11233	RALA	Ras-related protein Ral-A	0.924	-0.114035	0.171567	-0.188875	0.044829	-0.241702	0.030326	-0.385798	1e-20	-0.499873	6.25e-05	-0.366063	2.44133e-05	-0.648455	-0.366063	-0.349257	Down	3.46625e-27	5.58333e-25
	P20916	MAG	Myelin-associated glycoprotein	0.856	-0.224317	0.0124652	-0.474379	0.0163528	-0.451266	0.0497281	-0.949741	1e-20	-0.690297	5.19481e-05	-0.675465	0.000823476	-0.974329	-0.675465	-0.634256	Down	1.08612e-26	1.70576e-24
	P09543	CNP	2',3'-cyclic-nucleotide 3'-phosphodiesterase	0.787	-0.345564	0.00718	-0.543051	0.0250262	-0.417964	0.018602	-1.48645	1e-20	-0.784752	8.51064e-05	-0.584372	0.00307188	-0.953088	-0.584372	-0.730749	Down	1.40934e-26	2.10797e-24
	Q8IXJ6	SIRT2	NAD-dependent protein deacetylase sirtuin-2	0.854	-0.227692	0.156185	-0.367151	0.00636566	-0.612211	0.107199	-0.913108	6.34921e-05	-0.620063	1e-20	-0.722493	0.000577408	-1.1097	-0.620063	-0.653203	Down	2.11816e-25	2.95695e-23
	P35612	ADD2	Beta-adducin	0.902	-0.148801	0.00158894	-0.327932	0.252554	-0.0673047	0.120233	-0.537184	1e-20	-0.383936	0.000172414	-0.337232	0.0216051	-0.294295	-0.327932	-0.299526	Down	2.43558e-25	3.32615e-23
	Q08495	DMTN	Dematin	0.978	-0.0320936	0.0608885	-0.297014	0.757836	0.0845103	0.0872745	-0.396759	1e-20	-0.494529	0.00016	-0.42016	0.00117907	-0.396591	-0.396591	-0.278948	Down	3.36586e-25	4.4988e-23
	Q16653	MOG	Myelin-oligodendrocyte glycoprotein	0.83	-0.268817	0.0552498	-0.404908	0.0379638	-0.275397	0.0892451	-0.491981	1e-20	-0.91025	8.16327e-05	-0.706205	0.00308485	-0.925712	-0.491981	-0.569038	Down	4.11911e-25	5.39089e-23
	P46821	MAP1B	Microtubule-associated protein 1B	0.904	-0.145605	0.0045512	-0.347981	0.0358762	-0.177923	0.0572122	-1.18936	1e-20	-0.301919	7.01754e-05	-0.367637	0.19921	-0.239943	-0.301919	-0.395767	Down	1.13609e-24	1.39939e-22
	P05023	ATP1A1	Sodium/potassium-transporting ATPase subunit alpha-1	0.901	-0.150401	0.0030687	-0.381254	0.550106	0.0183478	0.176497	-0.268853	1e-20	-0.446375	5.6338e-05	-0.394216	0.779192	-0.0431987	-0.268853	-0.237993	Down	6.65617e-24	7.88945e-22
	O00499	BIN1	Myc box-dependent-interacting protein 1	0.918	-0.123434	0.903027	0.0126663	0.00471481	-0.394568	0.0215148	-1.21409	1e-20	-0.511066	0.000190476	-0.416168	0.00941124	-0.542823	-0.416168	-0.45564	Down	1.14485e-23	1.33184e-21
	O14531	DPYSL4	Dihydropyrimidinase-related protein 4	0.909	-0.137648	0.0393865	-0.285657	0.116859	-0.284286	0.182553	-0.25517	1e-20	-0.497746	0.000351351	-0.348178	0.0182094	-0.256335	-0.284286	-0.295003	Down	1.23864e-23	1.41475e-21
	P11137	MAP2	Microtubule-associated protein 2	0.913	-0.131313	0.0104225	-0.493752	0.0973002	0.236675	0.500748	-0.00105447	1e-20	-0.496352	0.000244275	-0.426984	0.0548339	-0.385319	-0.385319	-0.242586	Down	1.83603e-23	2.05964e-21
	P02686	MBP	Myelin basic protein	0.756	-0.403542	0.0257056	-0.656285	0.564745	0.0320094	0.211633	-0.529418	1e-20	-0.753794	0.000141176	-0.637027	NA	NA	-0.583222	-0.491343	Down	2.08931e-23	2.30264e-21
	Q9HCM2	PLXNA4	Plexin-A4	1.069	0.0962619	0.0254372	-0.299013	0.353585	-0.0544597	0.230104	-0.343271	1e-20	-0.491747	0.00015534	-0.455914	0.37573	-0.104706	-0.299013	-0.236121	Down	8.15283e-23	8.68069e-21
	Q9BPU6	DPYSL5	Dihydropyrimidinase-related protein 5	0.909	-0.137648	0.904563	0.0138138	0.0373449	-0.652953	0.0606428	-0.449862	1e-20	-0.452363	5.47945e-05	-0.453266	0.129296	-0.28034	-0.449862	-0.34466	Down	1.10134e-22	1.1342e-20
	Q9NQC3	RTN4	Reticulon-4	0.978	-0.0320936	0.00320292	-0.154273	0.378818	-0.0441178	0.19619	-0.544102	1e-20	-0.383521	0.000820513	-0.265709	0.791203	0.0290157	-0.154273	-0.199257	Down	1.43346e-22	1.45242e-20
	Q9UPY8	MAPRE3	Microtubule-associated protein RP/EB family member 3	0.794	-0.332789	0.0455594	-0.226343	0.378125	-0.0336774	0.26403	-0.300605	1e-20	-0.378204	0.00411111	-0.256128	0.0197667	-0.278962	-0.278962	-0.258101	Down	2.18652e-22	2.18027e-20
	Q96ID5	IGSF21	Immunoglobulin superfamily member 21	1.043	0.0607392	0.0332888	-0.310017	0.49654	-0.00192883	0.218931	-0.319639	1e-20	-0.516223	0.00183193	-0.38119	0.0764696	-0.214543	-0.310017	-0.2404	Down	2.2775e-22	2.22328e-20
	Q9GZV7	HAPLN2	Hyaluronan and proteoglycan link protein 2	0.83	-0.268817	0.298174	-0.326745	0.0860596	0.302468	0.163531	0.423228	1e-20	-0.961231	0.000146341	-0.754075	0.0128772	-0.784976	-0.326745	-0.338593	Down	2.30043e-22	2.22328e-20
	Q9Y2J2	EPB41L3	Band 4.1-like protein 3	0.915	-0.128156	0.310938	-0.101189	0.692082	0.0732575	0.0436238	-0.683243	1e-20	-0.422968	0.000335664	-0.333237	0.287987	-0.156633	-0.156633	-0.25031	Down	2.87981e-22	2.74105e-20
	Q9H9H5	MAP6D1	MAP6 domain-containing protein 1	1.27	0.344828	0.207928	-0.391362	0.160004	-0.170454	0.35906	-0.118393	1e-20	-0.650239	0.0105651	-0.386522	0.00170772	-0.639544	-0.386522	-0.287384	Down	2.95346e-22	2.7692e-20
	P04350	TUBB4A	Tubulin beta-4A chain	0.851	-0.232769	0.30746	0.0961998	0.363338	-0.0454213	0.0803771	-0.925764	1e-20	-0.527318	5.71429e-05	-0.475507	0.210504	-0.200636	-0.232769	-0.330174	Down	3.54461e-22	3.22714e-20
	Q13509	TUBB3	Tubulin beta-3 chain	0.865	-0.209228	0.97017	-0.00288658	0.163183	-0.151022	0.098527	-0.880431	1e-20	-0.420066	6.66667e-05	-0.488926	0.256064	-0.162043	-0.209228	-0.330657	Down	3.53518e-22	3.22714e-20
	Q969P0	IGSF8	Immunoglobulin superfamily member 8	0.909	-0.137648	0.0674124	-0.246703	0.109038	-0.242161	0.19414	-0.344408	1e-20	-0.510155	0.00214126	-0.34062	0.117743	-0.223099	-0.246703	-0.292113	Down	6.83849e-22	5.96659e-20
	Q08722	CD47	Leukocyte surface antigen CD47	0.875	-0.192645	0.639823	-0.0672031	0.0423399	-0.308824	0.16398	-0.857336	1e-20	-0.395037	5.97015e-05	-0.351065	0.628319	-0.0766941	-0.308824	-0.321258	Down	8.06609e-22	6.94126e-20
	O94772	LY6H	Lymphocyte antigen 6H	0.885	-0.176251	0.586996	0.775073	0.0283646	-0.479943	0.12674	-0.662233	1e-20	-1.14698	0.00180165	-0.894001	0.0200603	-0.442125	-0.479943	-0.432351	Down	1.28513e-21	1.07642e-19
	Q9UPR5	SLC8A2	Sodium/calcium exchanger 2	0.982	-0.0262051	0.569994	-0.0514904	0.110581	-0.11178	0.108776	-0.29126	1e-20	-0.3673	0.00015	-0.401971	0.812537	-0.0278577	-0.11178	-0.182552	Down	1.48562e-21	1.22798e-19
	P49773	HINT1	Histidine triad nucleotide-binding protein 1	0.828	-0.272297	0.465017	-0.0947453	0.0640747	-0.317666	0.175614	-0.489218	1e-20	-0.620381	0.00017094	-0.420558	0.709422	-0.130258	-0.317666	-0.335018	Down	1.91336e-21	1.561e-19
	P23634-2	ATP2B4	Plasma membrane calcium-transporting ATPase 4	NA	NA	NA	NA	NA	NA	NA	NA	1e-20	-0.435762	0.00187755	-0.317597	0.564108	-0.0712265	-0.317597	-0.274862	Down	2.0752e-21	1.67134e-19
	Q8N3V7-2	SYNPO	Synaptopodin	NA	NA	NA	NA	NA	NA	NA	NA	1e-20	-0.44851	0.00116432	-0.527188	0.922012	-0.0251792	-0.44851	-0.333626	Down	2.10236e-21	1.67177e-19
	O94856-10	NFASC	Neurofascin	NA	NA	NA	NA	NA	NA	NA	NA	1e-20	-0.334335	0.0364111	-0.20808	0.0499622	-0.329362	-0.329362	-0.290592	Down	3.49584e-21	2.74511e-19
	P60953	CDC42	Cell division control protein 42 homolog	1.039	0.0551957	0.0648458	0.425359	0.0562602	-0.2224	0.718307	0.159145	0.000825397	-0.275359	1e-20	-0.508909	0.0107345	-0.532884	-0.2224	-0.12855	Down	4.03197e-21	3.12702e-19
	Q13449	LSAMP	Limbic system-associated membrane protein	0.903	-0.147202	0.0245003	0.0712399	0.184254	-0.231663	0.204228	-0.525947	1e-20	-0.366354	0.000137931	-0.45357	0.45764	-0.109177	-0.231663	-0.25181	Down	4.62775e-21	3.5453e-19
	Q6H8Q1	ABLIM2	Actin-binding LIM protein 2	1.048	0.0676387	0.000828703	-0.471043	0.00165777	0.337848	0.570473	-0.0536056	1e-20	-0.391446	0.156368	-0.207196	0.372956	-0.100838	-0.100838	-0.116949	Down	4.98394e-21	3.72728e-19
	Q7Z6L0	PRRT2	Proline-rich transmembrane protein 2 OS=Homo sapiens GN=PRRT2 PE=1 SV=1	0.959	-0.0603973	0.55809	-0.109628	NA	NA	NA	NA	1e-20	-0.469432	0.0100549	-0.302125	0.0458826	-0.389041	-0.302125	-0.266125	Down	5.26171e-21	3.88872e-19
	P68371	TUBB4B	Tubulin beta-4B chain OS=Homo sapiens GN=TUBB4B PE=1 SV=1	0.88	-0.184425	0.661357	0.0340313	NA	NA	NA	NA	0.000125	-0.341523	1e-20	-0.395972	0.259001	0.22683	-0.184425	-0.132212	Down	5.91562e-21	4.27148e-19
	Q7Z3B1	NEGR1	Neuronal growth regulator 1	0.965	-0.0513992	0.863818	0.0181477	0.402056	-0.0580569	0.25857	-0.360287	1e-20	-0.848509	0.000585987	-0.573438	0.250688	-0.169146	-0.169146	-0.291813	Down	7.5751e-21	5.40759e-19
	O15394	NCAM2	Neural cell adhesion molecule 2	1.001	0.00144197	0.0933556	-0.195714	0.0930606	-0.219501	0.51986	0.0111094	1e-20	-0.49354	0.00190244	-0.397163	0.173709	-0.152208	-0.195714	-0.206511	Down	7.98543e-21	5.63645e-19
	Q9BQE3	TUBA1C	Tubulin alpha-1C chain	1.096	0.132248	NA	NA	0.182592	-0.102663	0.131184	-0.769563	1e-20	-0.560383	0.0108195	-0.637488	0.285979	-0.21259	-0.386487	-0.358407	Down	8.10175e-21	5.65502e-19
	Q01484	ANK2	Ankyrin-2	0.999	-0.00144342	0.393024	-0.0342236	0.774664	0.0875837	0.0910992	-0.563247	1e-20	-0.317681	0.00194378	-0.224786	0.950465	-0.00753151	-0.0342236	-0.151619	Down	1.12869e-20	7.79168e-19
	P11169	SLC2A3	Solute carrier family 2, facilitated glucose transporter member 3	1.013	0.0186342	0.270001	1.05215	0.0930669	-0.231093	0.254152	-0.14563	1e-20	-0.592016	0.000246154	-0.628094	0.659516	-0.0567621	-0.14563	-0.0832583	Down	1.21181e-20	8.27452e-19
	Q9UPV7	PHF24	PHD finger protein 24	0.946	-0.0800879	0.945337	-0.0081665	0.295888	0.132548	0.23488	0.22892	1e-20	-0.487463	0.000176991	-0.360784	0.278097	-0.154223	-0.0800879	-0.10418	Down	1.38137e-20	9.33095e-19
	P09936	UCHL1	Ubiquitin carboxyl-terminal hydrolase isozyme L1	0.814	-0.296899	0.276503	-0.157507	0.708618	-0.148242	0.303922	0.586551	1e-20	-0.517054	0.000181818	-0.368826	0.547662	0.127956	-0.157507	-0.110574	Down	2.02636e-20	1.35421e-18
	Q9BUF5	TUBB6	Tubulin beta-6 chain	0.942	-0.086201	0.74994	-0.345145	0.0611329	-0.243301	0.0690398	-0.91987	0.00685185	-0.254072	1e-20	-0.480569	0.376447	-0.203474	-0.254072	-0.361804	Down	2.17421e-20	1.43772e-18
	Q9Y4F5	CEP170B	Centrosomal protein of 170 kDa protein B	1.048	0.0676387	0.296248	-0.286661	0.135386	0.207477	0.513423	-0.01219	1e-20	-0.544107	0.00102415	-0.423052	0.929965	-0.0093548	-0.01219	-0.142893	Down	2.34558e-20	1.53489e-18
	Q9ULR3	PPM1H	Protein phosphatase 1H	1.062	0.0867838	0.156534	0.0844467	0.296448	-0.0518182	0.188769	-0.255454	1e-20	-0.669233	0.00121659	-0.405289	0.347319	-0.112566	-0.112566	-0.189019	Down	2.37842e-20	1.54033e-18
	P09417	QDPR	Dihydropteridine reductase	0.899	-0.153607	0.290273	-0.128471	0.699305	-0.115297	0.19354	0.505128	1e-20	-0.47086	0.00262543	-0.313717	0.111698	-0.35175	-0.153607	-0.146939	Down	2.47983e-20	1.58962e-18
	P41594	GRM5	Metabotropic glutamate receptor 5	1.076	0.105678	0.679131	-0.414106	0.0178825	0.401859	0.0948428	0.648601	1e-20	-0.588422	0.00839153	-0.615087	0.0195069	-0.290042	-0.290042	-0.10736	Down	3.34241e-20	2.12091e-18
	Q9BY67	CADM1	Cell adhesion molecule 1	1.074	0.102994	0.120236	1.01981	0.0756567	-0.213145	0.48769	-0.00701632	1e-20	-0.580796	0.00505706	-0.421328	NA	NA	-0.110081	-0.0165794	Down	8.12982e-20	5.05659e-18
	P62879	GNB2	Guanine nucleotide-binding protein G(I)/G(S)/G(T) subunit beta-2	0.936	-0.0954196	0.517209	0.0841309	0.00684608	-0.279716	0.527334	0.0354024	0.000495413	-0.376458	1e-20	-0.268435	0.71218	-0.0707279	-0.0954196	-0.138746	Down	1.11291e-19	6.85425e-18
	P61764	STXBP1	Syntaxin-binding protein 1	0.918	-0.123434	0.403395	0.108811	0.591745	0.0447057	0.364212	-0.22616	0.00867521	-0.278228	1e-20	-0.40457	0.219876	-0.200353	-0.200353	-0.154176	Down	1.56218e-19	9.52777e-18
	P00558	PGK1	Phosphoglycerate kinase 1	0.867	-0.205896	0.485605	0.0518993	0.668858	0.0807771	0.218707	-0.668051	1e-20	-0.23348	0.0183951	-0.148726	0.270386	0.158149	-0.148726	-0.137904	Down	1.26456e-18	7.3555e-17
	O14594	NCAN	Neurocan core protein	0.923	-0.115597	0.507624	-0.125825	0.046051	0.265191	0.350788	0.107935	1e-20	-0.559833	0.00847917	-0.358622	0.40968	0.114311	-0.115597	-0.0960629	Down	1.34794e-18	7.76859e-17
	Q9UQ80	PA2G4	Proliferation-associated protein 2G4	1.026	0.0370307	0.367876	-0.149675	0.336718	-0.0478179	0.381351	-0.0973254	1e-20	-0.333302	0.894973	-0.0219723	0.265724	-0.152525	-0.0973254	-0.10937	Down	3.67917e-18	2.10114e-16
	P78559	MAP1A	Microtubule-associated protein 1A	0.864	-0.210897	0.00875997	-0.372843	0.65843	0.0434644	0.157588	-0.522054	3.8835e-05	-0.39274	0.000353741	-0.410918	0.000143772	-0.554124	-0.39274	-0.34573	Down	7.43562e-12	3.70719e-10
	P80723	BASP1	Brain acid soluble protein 1	0.966	-0.0499049	0.29279	-0.187238	0.0617921	-0.467221	0.0501651	-0.834573	0.000111111	-0.32923	0.00172881	-0.278223	5.83446e-06	-0.988297	-0.32923	-0.447812	Down	3.69967e-11	1.80166e-09
	Q12955	ANK3	Ankyrin-3	1.017	0.0243197	0.00887204	-0.536523	0.900702	0.158558	0.0558375	-0.531635	3.80952e-05	-0.468119	0.000603774	-0.362191	0.00149578	-0.341617	-0.362191	-0.293887	Down	3.8159e-11	1.84396e-09
	Q96JE9	MAP6	Microtubule-associated protein 6	0.97	-0.0439433	0.00530417	-0.220289	0.381863	-0.0373507	0.0447485	-0.451084	3.92157e-05	-0.425641	0.000851064	-0.308073	0.126252	-0.196709	-0.220289	-0.240441	Down	1.39047e-09	5.67204e-08
	Q96PE5	OPALIN	Opalin	0.935	-0.0969617	0.429768	-0.432883	0.00775061	-0.34065	0.00746468	-0.925135	0.000116788	-0.668624	0.000930693	-0.871789	0.00359479	-0.747199	-0.668624	-0.58332	Down	1.69435e-09	6.77957e-08
	Q6UWR7	ENPP6	Glycerophosphocholine cholinephosphodiesterase ENPP6	0.879	-0.186065	0.06309	-1.56567	0.00446691	-0.629797	0.0638632	-0.688951	0.00066087	-1.1962	8.33333e-05	-1.01787	0.0177829	-0.46645	-0.688951	-0.821573	Down	4.6087e-09	1.78715e-07
	P07197	NEFM	Neurofilament medium polypeptide	0.786	-0.347399	0.00109884	-0.364211	0.526364	0.00830831	0.151935	-1.22181	0.00022335	-0.258813	0.0055	-0.240468	0.0818552	-0.3834	-0.347399	-0.401113	Down	1.61753e-08	5.94229e-07
	Q9NU22	MDN1	Midasin	1.397	0.482332	NA	NA	0.00150451	0.254026	0.247062	0.176333	NA	NA	NA	NA	2.3899e-09	-3.93582	0.21518	-0.755781	Down	2.27031e-08	8.26972e-07
	Q9ULU8	CADPS	Calcium-dependent secretion activator 1	1.096	0.132248	0.0184422	-0.177185	0.58603	0.0351902	0.44053	-0.0555288	0.00668868	-0.29767	0.000846561	-0.368096	0.00086966	-0.374643	-0.177185	-0.157955	Down	3.41895e-08	1.2273e-06
	O94964	SOGA1	Protein SOGA1	NA	NA	NA	NA	0.882813	0.0911049	0.160842	-0.242156	NA	NA	NA	NA	4.17632e-08	-2.96011	-0.242156	-1.03705	Down	3.56097e-08	1.26477e-06
	P63096	GNAI1	Guanine nucleotide-binding protein G(i) subunit alpha-1	0.9	-0.152003	0.120009	-0.142881	7.37559e-05	-0.504491	0.0307797	-0.749977	0.00010596	-0.542	0.0017094	-0.309704	0.0687581	-0.198193	-0.309704	-0.371321	Down	3.85495e-08	1.3605e-06
	Q99963	SH3GL3	Endophilin-A3	0.912	-0.132894	0.0301869	-0.274162	0.0274739	-0.34435	0.166421	-0.720683	0.0008	-0.515015	0.000662857	-0.366648	0.0180413	-0.313869	-0.34435	-0.381089	Down	4.00269e-08	1.40474e-06
	Q9Y2J0	RPH3A	Rabphilin-3A	1.069	0.0962619	0.00147528	-0.375686	0.84571	0.208062	0.0337795	-0.606164	0.00109506	-0.583614	0.000638037	-0.506808	0.540521	0.11419	-0.375686	-0.236251	Down	4.1989e-08	1.46542e-06
	Q9H4G0	EPB41L1	Band 4.1-like protein 1	0.97	-0.0439433	0.0197251	-0.149932	0.205079	0.131916	0.336186	0.130025	3.4188e-05	-0.296563	0.000173913	-0.293295	0.263134	-0.123561	-0.123561	-0.0921934	Down	4.23641e-08	1.47034e-06
	Q15154	PCM1	Pericentriolar material 1 protein	1.124	0.168642	NA	NA	0.00251672	0.53362	0.123676	0.464591	NA	NA	NA	NA	4.70715e-09	-2.30305	0.316617	-0.28405	Down	4.62167e-08	1.59524e-06
	P35613	BSG	Basigin	0.804	-0.314733	0.207956	-0.208782	0.0333618	-0.218972	0.346856	-0.0906291	3.9604e-05	-0.687661	0.00347267	-0.466907	0.00608896	-0.317925	-0.314733	-0.329373	Down	4.87019e-08	1.67183e-06
	Q92777	SYN2	Synapsin-2	0.964	-0.0528949	0.704399	-0.0410942	0.00658317	-0.326251	0.05869	-1.14503	0.000141176	-0.355519	7.14286e-05	-0.352037	0.161652	-0.251998	-0.326251	-0.360688	Down	5.34934e-08	1.81646e-06
	P63215	GNG3	Guanine nucleotide-binding protein G(I)/G(S)/G(O) subunit gamma-3	1.048	0.0676387	0.000397675	-0.479406	0.511815	0.00434667	0.19923	-0.222223	0.000137143	-0.669929	0.0305255	-0.571845	0.205398	-0.218554	-0.222223	-0.298567	Down	5.39939e-08	1.8236e-06
	Q8TEQ6	GEMIN5	Gem-associated protein 5	1.135	0.182692	NA	NA	0.407626	0.0172987	0.244987	0.147259	NA	NA	NA	NA	6.56479e-09	-3.5459	0.0822789	-0.799664	Down	5.9523e-08	1.98895e-06
	Q9NQX3	GPHN	Gephyrin	1.04	0.0565835	0.0183476	-0.432936	0.00240727	0.489841	0.575575	-0.0772658	0.0001875	-0.310965	0.000824742	-0.288964	0.04807	-0.265559	-0.265559	-0.118466	Down	6.09656e-08	2.02638e-06
	P17600	SYN1	Synapsin-1	1.013	0.0186342	0.0349222	-0.180079	0.0369856	-0.261604	0.0309332	-1.56013	0.000118343	-0.210314	0.00142342	-0.227322	0.456016	-0.139001	-0.210314	-0.365687	Down	6.39333e-08	2.11384e-06
	Q99962	SH3GL2	Endophilin-A1	0.939	-0.0908029	0.66173	0.0417377	0.218493	-0.148821	0.207238	-0.834353	6.50407e-05	-0.309642	0.000347826	-0.285416	0.0149585	-0.40588	-0.285416	-0.290454	Down	7.10364e-08	2.33639e-06
	P54289	CACNA2D1	Voltage-dependent calcium channel subunit alpha-2/delta-1	1.026	0.0370307	0.013393	-0.361126	0.0186573	-0.508526	0.197605	-0.431301	3.33333e-05	-0.32129	0.0057971	-0.2735	0.185565	-0.118537	-0.32129	-0.282464	Down	7.17132e-08	2.34637e-06
	Q14194	CRMP1	Dihydropyrimidinase-related protein 1	0.867	-0.205896	0.771413	-0.0252457	0.00265562	-0.283408	0.0846154	-0.490145	0.000289855	-0.269246	0.000196721	-0.247258	0.0271213	-0.385523	-0.269246	-0.272389	Down	7.5602e-08	2.46079e-06
	Q8N3J6	CADM2	Cell adhesion molecule 2	0.913	-0.131313	0.165801	-0.194424	0.180703	-0.149357	0.105511	-0.261408	0.000112676	-0.489333	0.000248062	-0.416183	0.217485	-0.154993	-0.194424	-0.256716	Down	7.90457e-08	2.54649e-06
	Q8NHG7	SVIP	Small VCP/p97-interacting protein	0.817	-0.291592	0.104323	-1.11865	0.315137	-0.104293	0.255766	-0.263814	0.000663755	-1.00049	0.0656385	-0.587602	9.76138e-05	-0.569129	-0.569129	-0.562225	Down	8.35552e-08	2.66444e-06
	Q13885	TUBB2A	Tubulin beta-2A chain	0.904	-0.145605	0.0139019	-0.477313	0.129568	-0.157498	0.0769347	-0.977971	0.000197802	-0.353129	0.000833333	-0.436651	0.683978	-0.0668548	-0.353129	-0.373575	Down	8.80069e-08	2.79222e-06
	P16298	PPP3CB	Serine/threonine-protein phosphatase 2B catalytic subunit beta isoform	1.007	0.0100637	0.0649407	-0.250813	0.0881419	0.120297	0.651362	-0.0896065	0.000137931	-0.308958	0.00406211	-0.235148	0.00818346	-0.334923	-0.235148	-0.155584	Down	1.31992e-07	4.0846e-06
	Q15700	DLG2	Disks large homolog 2	1.011	0.015783	0.0389444	-0.434163	0.00554806	0.571213	0.0374591	0.637795	0.000184615	-0.404546	0.000186916	-0.393264	0.0880598	-0.184211	-0.184211	-0.027342	Down	1.53871e-07	4.73833e-06
	P07196	NEFL	Neurofilament light polypeptide	0.793	-0.334607	0.063165	-0.360755	0.587578	0.0341723	0.168337	-1.26866	0.000115108	-0.291339	0.00640456	-0.224296	0.0403694	-0.443488	-0.334607	-0.41271	Down	2.00131e-07	6.13278e-06
	P12036	NEFH	Neurofilament heavy polypeptide	0.886	-0.174621	0.0874558	-0.316874	0.53767	0.0163498	0.151978	-0.866372	0.000126582	-0.357573	0.00591908	-0.280597	0.0452951	-0.426946	-0.316874	-0.343805	Down	2.7029e-07	8.12423e-06
	Q9C0H9	SRCIN1	SRC kinase signaling inhibitor 1	1.083	0.115033	0.015818	-0.263925	0.0534424	0.235399	0.288221	0.172207	3.50877e-05	-0.363788	0.152732	-0.148486	0.00349157	-0.244709	-0.148486	-0.071181	Down	2.98225e-07	8.83702e-06
	P09471	GNAO1	Guanine nucleotide-binding protein G(o) subunit alpha	0.924	-0.114035	0.971763	-0.00304756	0.00900217	-0.258814	0.118957	-0.632985	6.55738e-05	-0.382526	5.55556e-05	-0.34417	0.750007	0.0542132	-0.258814	-0.240195	Down	3.08031e-07	9.05942e-06
	Q9NR46-2	SH3GLB2	Endophilin-B2	NA	NA	NA	NA	NA	NA	NA	NA	0.000124224	-0.309577	0.0320431	-0.129473	0.00269537	-0.395649	-0.309577	-0.278233	Down	3.08614e-07	9.05942e-06
	Q6VY07	PACS1	Phosphofurin acidic cluster sorting protein 1	1.002	0.00288251	0.0689867	-0.170459	0.607105	0.0405632	0.0915107	-0.362639	6.45161e-05	-0.31013	0.00162771	-0.393354	0.988885	0.00123406	-0.170459	-0.170272	Down	3.77842e-07	1.09889e-05
	Q9Y2I8	WDR37	WD repeat-containing protein 37	0.925	-0.112475	0.249756	-0.209161	0.189281	0.14854	0.316584	0.140017	3.36134e-05	-0.414707	6.06061e-05	-0.473097	0.95801	0.00635839	-0.112475	-0.130646	Down	4.81042e-07	1.36738e-05
	O00264	PGRMC1	Membrane-associated progesterone receptor component 1	0.893	-0.163268	0.0772882	-0.206657	0.191193	-0.195392	0.495979	-0.0047106	0.000122699	-0.384461	0.00280135	-0.259775	0.0690397	-0.147371	-0.195392	-0.194519	Down	4.88836e-07	1.38328e-05
	P61266	STX1B	Syntaxin-1B	0.963	-0.0543923	0.652095	-0.0366631	0.617535	0.0632043	0.300765	-0.327351	3.77358e-05	-0.427546	0.000156863	-0.331741	0.991742	-0.00174315	-0.0543923	-0.159462	Down	5.96085e-07	1.6717e-05
	Q8NCB2	CAMKV	CaM kinase-like vesicle-associated protein	0.951	-0.0724828	0.0119748	-0.366314	0.305917	0.142939	0.263521	0.374752	0.000119403	-0.552173	0.00203861	-0.33021	NA	NA	-0.201346	-0.133915	Down	6.34758e-07	1.77224e-05
	Q9NY65	TUBA8	Tubulin alpha-8 chain	0.93	-0.104697	0.398571	-0.181342	0.161187	-0.122186	0.184278	-0.611405	0.00217834	-0.363852	0.000607595	-0.530497	0.0132206	-0.349771	-0.349771	-0.323393	Down	6.53829e-07	1.81741e-05
	Q02952	AKAP12	A-kinase anchor protein 12	1	0	0.514339	0.0771938	0.502956	0.000653503	0.0612898	-0.725198	0.00448831	-0.357959	0.00236559	-0.288044	0.00134114	-0.341833	-0.288044	-0.233598	Down	6.58698e-07	1.82288e-05
	O15020	SPTBN2	Spectrin beta chain, non-erythrocytic 2	1	0	0.0310269	-0.38178	0.701823	0.0703756	0.301288	-0.30957	0.00290361	-0.250841	0.00200778	-0.317615	0.0244921	-0.241522	-0.250841	-0.204422	Down	6.7495e-07	1.85154e-05
	Q92974	ARHGEF2	Rho guanine nucleotide exchange factor 2	1.048	0.0676387	0.0409904	-0.312104	0.669676	0.0419057	0.281246	-0.146332	0.000436019	-0.524381	0.0118779	-0.329377	0.0237627	-0.189914	-0.189914	-0.198938	Down	7.10458e-07	1.94048e-05
	Q9NSD9	FARSB	Phenylalanine--tRNA ligase beta subunit	0.834	-0.261881	0.116033	-0.228349	0.383565	-0.0658909	0.370237	-0.150407	0.000288462	-0.322769	0.00840945	-0.287002	0.0138931	-0.561753	-0.261881	-0.268293	Down	7.22661e-07	1.95679e-05
	P63000	RAC1	Ras-related C3 botulinum toxin substrate 1	0.981	-0.027675	0.20536	-0.208447	0.15965	-0.125357	0.399503	-0.0589225	0.000504673	-0.328447	0.000148148	-0.25662	NA	NA	-0.166902	-0.167578	Down	7.50092e-07	2.01371e-05
	Q92597	NDRG1	Protein NDRG1	1.027	0.0384362	0.155994	-0.281464	0.0371076	-0.391515	0.121601	-0.447576	0.0104463	-0.505913	0.00831915	-0.374894	0.00100806	-0.398866	-0.391515	-0.337399	Down	8.11275e-07	2.1595e-05
	Q13813-2	SPTAN1	Spectrin alpha chain, non-erythrocytic 1	NA	NA	NA	NA	NA	NA	NA	NA	0.000119048	-0.179126	0.000294118	-0.208137	0.999554	8.52372e-05	-0.179126	-0.129059	Down	8.99651e-07	2.36469e-05
	O75363	BCAS1	Breast carcinoma-amplified sequence 1	0.93	-0.104697	NA	NA	0.95322	-0.342816	0.182183	0.497414	0.000120482	-0.80823	0.000168421	-0.825245	NA	NA	-0.342816	-0.316715	Down	9.42527e-07	2.46706e-05
	P09493-5	TPM1	Tropomyosin alpha-1 chain	NA	NA	NA	NA	NA	NA	NA	NA	0.00448579	-0.34527	0.501864	-0.0806383	1.9164e-05	-0.612894	-0.34527	-0.346267	Down	1.0854e-06	2.79445e-05
	Q7L0J3	SV2A	Synaptic vesicle glycoprotein 2A	0.984	-0.0232698	0.847089	-0.0261257	0.482791	-0.00447468	0.203422	-0.199059	3.73832e-05	-0.444525	0.000356164	-0.319535	0.886828	0.0323229	-0.0261257	-0.140667	Down	1.16268e-06	2.96908e-05
	Q16720-2	ATP2B3	Plasma membrane calcium-transporting ATPase 3	NA	NA	NA	NA	NA	NA	NA	NA	0.00134317	-0.501612	6.34921e-05	-0.458769	0.593222	-0.0745972	-0.458769	-0.344993	Down	1.25266e-06	3.17307e-05
	Q9H0C8	ILKAP	Integrin-linked kinase-associated serine/threonine phosphatase 2C	1.113	0.154454	NA	NA	0.223962	0.118528	0.158294	0.338613	NA	NA	NA	NA	1.70577e-07	-3.71835	0.136491	-0.77669	Down	1.3634e-06	3.42594e-05
	P42262	GRIA2	Glutamate receptor 2	1.077	0.107018	0.00091488	-0.351857	0.162655	0.155149	0.362582	0.102324	0.0005	-0.401394	0.0493333	-0.258357	0.0953844	-0.191449	-0.191449	-0.119795	Down	1.52144e-06	3.77058e-05
	Q5FWE3	PRRT3	Proline-rich transmembrane protein 3	1.078	0.108357	0.0410534	-0.741173	0.834317	0.103022	0.174289	-0.235702	0.000111888	-0.534352	0.00796774	-0.406589	0.553909	-0.0607276	-0.235702	-0.252452	Down	1.52456e-06	3.77058e-05
	Q86UN3	RTN4RL2	Reticulon-4 receptor-like 2	1.183	0.24245	0.0728881	0.323177	0.129337	-0.230637	0.0404741	-0.661295	0.000691983	-0.918697	0.000617284	-0.749161	0.116141	-0.219877	-0.230637	-0.316291	Down	1.64453e-06	4.05135e-05
	O14994	SYN3	Synapsin-3 OS=Homo sapiens GN=SYN3 PE=1 SV=2	1.068	0.0949116	0.936953	-0.0143673	NA	NA	NA	NA	0.000918288	-0.429494	0.00240283	-0.340908	0.00818443	-0.306579	-0.306579	-0.199287	Down	1.8047e-06	4.42856e-05
	P32004	L1CAM	Neural cell adhesion molecule L1	0.962	-0.0558912	0.946525	-0.0118896	0.266052	-0.150018	0.106979	-0.362084	0.000192513	-0.413315	0.000915423	-0.379707	NA	NA	-0.256051	-0.228817	Down	1.88939e-06	4.61834e-05
	Q9C040	TRIM2	Tripartite motif-containing protein 2	0.956	-0.0649175	0.0201273	-0.196332	0.176394	-0.129932	0.0527221	-0.816452	0.00539303	-0.37222	0.0341643	-0.200839	0.0259172	-0.255395	-0.200839	-0.29087	Down	2.05831e-06	5.01176e-05
	Q14416	GRM2	Metabotropic glutamate receptor 2	1.12	0.163499	0.128504	-0.805812	0.503284	0.000845578	0.128016	-0.243925	0.00170423	-0.921857	0.00141176	-0.921285	0.130026	-0.194876	-0.243925	-0.41763	Down	2.08498e-06	5.05709e-05
	P58549	FXYD7	FXYD domain-containing ion transport regulator 7 OS=Homo sapiens GN=FXYD7 PE=1 SV=1	0.997	-0.00433459	0.319289	-1.60482	NA	NA	NA	NA	0.00865096	-0.497108	0.0124128	-0.306591	0.00064079	-0.439214	-0.439214	-0.570413	Down	2.25997e-06	5.43951e-05
	P09496	CLTA	Clathrin light chain A	0.931	-0.103147	0.198719	-0.144987	0.0217091	-0.444442	0.0686742	-0.635485	0.00172822	-0.351157	0.034444	-0.227546	0.0085817	-0.426559	-0.351157	-0.333332	Down	2.68239e-06	6.35878e-05
	Q9UK76	JPT1	Hematological and neurological expressed 1 protein OS=Homo sapiens GN=HN1 PE=1 SV=3	1.103	0.141433	NA	NA	NA	NA	NA	NA	0.0269487	-0.412631	0.032737	-0.339085	0.000138218	-2.69963	-0.375858	-0.82748	Down	2.75862e-06	6.5149e-05
	Q16799	RTN1	Reticulon-1	0.979	-0.0306192	0.997312	-0.000599289	0.3027	-0.0569913	0.102518	-0.60568	0.000117647	-0.496213	0.00195161	-0.412457	0.335628	-0.170188	-0.170188	-0.25325	Down	2.9686e-06	6.9585e-05
	P06753-4	TPM3	Tropomyosin alpha-3 chain	NA	NA	NA	NA	NA	NA	NA	NA	0.000822134	-0.460821	0.247748	-0.150226	0.000667108	-0.412385	-0.412385	-0.341144	Down	3.03915e-06	7.09737e-05
	Q92752	TNR	Tenascin-R	0.913	-0.131313	0.579877	-0.0412907	0.030933	-0.427056	0.161402	-0.485138	3.47826e-05	-0.314185	0.00318421	-0.246689	0.878876	-0.0219912	-0.246689	-0.238238	Down	3.3477e-06	7.73172e-05
	Q9BQI5	SGIP1	SH3-containing GRB2-like protein 3-interacting protein 1	1.084	0.116365	0.0560631	-0.32495	0.113942	-0.131267	0.016348	-0.751461	0.00330029	-0.30487	0.0894305	-0.170894	0.0341579	-0.307382	-0.30487	-0.26778	Down	3.38705e-06	7.79393e-05
	O43426-2	SYNJ1	Synaptojanin-1	NA	NA	NA	NA	NA	NA	NA	NA	0.000702929	-0.289933	0.00406192	-0.233954	0.0550362	-0.227335	-0.233954	-0.250407	Down	3.46101e-06	7.92951e-05
	Q9UI15	TAGLN3	Transgelin-3	0.948	-0.077041	0.66557	0.0270802	0.555461	0.0247844	0.211363	-0.745683	0.000771084	-0.24534	0.00655462	-0.219472	0.00722192	-0.333866	-0.219472	-0.22422	Down	3.70364e-06	8.39939e-05
	P62745	RHOB	Rho-related GTP-binding protein RhoB	0.915	-0.128156	0.589656	-0.0954994	0.0279578	-0.282725	0.622844	0.081184	0.00066383	-0.835351	0.0344911	-0.345848	0.000618617	-0.433406	-0.282725	-0.2914	Down	4.05861e-06	9.13843e-05
	P78357	CNTNAP1	Contactin-associated protein 1	1.068	0.0949116	0.313788	0.146236	0.201433	0.122924	0.604658	-0.0996534	0.000123077	-0.367562	0.000172043	-0.363811	0.57744	-0.0822725	-0.0822725	-0.0784613	Down	4.33741e-06	9.65167e-05
	Q92823	NRCAM	Neuronal cell adhesion molecule	0.921	-0.118727	0.445527	-0.0651978	0.111204	-0.264667	0.209378	-0.189329	0.000113475	-0.362456	0.00740379	-0.26796	0.158472	-0.153032	-0.189329	-0.203053	Down	4.32401e-06	9.65167e-05
	Q7Z2K8	GPRIN1	G protein-regulated inducer of neurite outgrowth 1	0.966	-0.0499049	0.0427595	-0.583091	0.11364	0.163339	0.666812	-0.122934	0.00627751	-0.312031	0.0167715	-0.268103	0.00427949	-0.291718	-0.268103	-0.209206	Down	4.44617e-06	9.80029e-05
	O75077	ADAM23	Disintegrin and metalloproteinase domain-containing protein 23	1.001	0.00144197	0.872656	0.0353695	0.772581	0.0921442	0.193783	-0.243052	0.0162162	-0.534657	0.000829016	-0.538336	0.00435632	-0.336945	-0.243052	-0.217719	Down	4.43114e-06	9.80029e-05
	Q92736	RYR2	Ryanodine receptor 2	1.159	0.212881	0.114601	-0.40535	0.777959	0.0759358	0.0810551	-0.697906	0.00687671	-0.585796	0.000855615	-0.66657	NA	NA	-0.495573	-0.344468	Down	4.93719e-06	0.000108068
	Q5UIP0	RIF1	Telomere-associated protein RIF1	1.026	0.0370307	NA	NA	0.0580016	0.147028	0.596412	-0.0648169	NA	NA	NA	NA	2.0884e-06	-2.89221	-0.0138931	-0.693241	Down	4.97666e-06	0.000108553
	P59768	GNG2	Guanine nucleotide-binding protein G(I)/G(S)/G(O) subunit gamma-2	0.852	-0.231075	0.398407	-0.0918381	0.94406	-0.278144	0.127686	0.442755	0.000188482	-0.29733	0.0935797	-0.207733	0.00128545	-0.613635	-0.231075	-0.182429	Down	5.57587e-06	0.000119958
	P26373	RPL13	60S ribosomal protein L13	0.891	-0.166503	0.00322931	-0.399364	0.00170149	0.524966	0.0982269	0.55856	0.000655172	-0.491339	0.0134497	-0.401895	0.318967	-0.13786	-0.166503	-0.0733478	Down	5.67031e-06	0.000121159
	P04216	THY1	Thy-1 membrane glycoprotein	1.159	0.212881	0.768968	0.0602509	0.313444	-0.0989214	0.204814	-0.39624	0.000121212	-0.412895	0.000817204	-0.295168	0.702929	-0.08518	-0.0989214	-0.145039	Down	5.7496e-06	0.000122437
	Q6NV74	CRACDL	CRACD-like protein	1.094	0.129613	0.683558	0.257085	0.647145	0.0550412	0.0180251	-0.700782	0.0136897	-0.474834	0.00167241	-0.531145	0.0337118	-0.299632	-0.299632	-0.223522	Down	5.9531e-06	0.000125917
	Q99961	SH3GL1	Endophilin-A2	0.967	-0.0484122	0.303805	-0.293024	0.140919	-0.204752	0.178016	-0.720706	0.000222222	-0.414384	0.00817158	-0.280836	0.188597	-0.185459	-0.280836	-0.306796	Down	6.00834e-06	0.000126659
	O60641	SNAP91	Clathrin coat assembly protein AP180	1.002	0.00288251	0.499271	0.0317448	0.089424	-0.166526	0.0600491	-1.19148	0.00346893	-0.223958	0.000589744	-0.199306	0.117125	-0.236315	-0.199306	-0.28328	Down	6.81489e-06	0.00014223
	P30260	CDC27	Cell division cycle protein 27 homolog	1.165	0.22033	NA	NA	0.123258	-0.141892	0.0457893	-0.514805	NA	NA	NA	NA	3.88454e-05	-2.83016	-0.328348	-0.816631	Down	6.94847e-06	0.000144537
	P35611	ADD1	Alpha-adducin	1.037	0.0524159	0.0103607	-0.197211	0.47587	-0.00552938	0.0883052	-0.647816	3.30579e-05	-0.159786	0.562488	-0.0384564	0.680052	0.0742495	-0.0384564	-0.131733	Down	7.03727e-06	0.000145901
	Q9P121	NTM	Neurotrimin	0.905	-0.14401	0.809221	-0.0495049	0.332554	-0.131124	0.288499	-0.329695	0.000110345	-0.461119	0.000654545	-0.568287	0.530651	0.0859668	-0.14401	-0.228253	Down	7.62798e-06	0.000157614
	Q02246	CNTN2	Contactin-2	0.948	-0.077041	0.440789	-0.106316	0.483362	-0.0075102	0.135829	-0.321077	0.000195652	-0.488743	0.0753755	-0.183413	0.0306329	-0.342464	-0.183413	-0.218081	Down	8.1961e-06	0.000166627
	Q9UIW2	PLXNA1	Plexin-A1	0.994	-0.00868224	0.679356	-0.0912922	0.294152	-0.0749305	0.202989	-0.319064	0.00208469	-0.278832	0.000345324	-0.420495	0.274096	-0.115095	-0.115095	-0.186913	Down	8.23656e-06	0.00016691
	P23515	OMG	Oligodendrocyte-myelin glycoprotein	1.013	0.0186342	0.283579	0.183168	0.165643	-0.207541	0.0918707	-0.636919	0.13326	-0.201352	0.00067052	-0.305725	0.00196388	-0.70043	-0.207541	-0.264309	Down	8.35045e-06	0.000167596
	Q9UBB9	TFIP11	Tuftelin-interacting protein 11	1.002	0.00288251	NA	NA	2.04939e-05	0.347736	0.027331	0.480281	NA	NA	NA	NA	1.18055e-06	-2.97526	0.175309	-0.536091	Down	8.94062e-06	0.000178302
	P07919	UQCRH	Cytochrome b-c1 complex subunit 6, mitochondrial	0.863	-0.212568	0.504896	-0.115402	0.59437	-0.0278121	0.311941	0.104426	0.000185567	-0.446045	0.00303679	-0.302083	0.0634514	-0.345807	-0.212568	-0.192184	Down	9.03645e-06	0.000179642
	Q9H2X9	SLC12A5	Solute carrier family 12 member 5	1.036	0.051024	0.0196556	-0.370961	0.0183857	0.366757	0.228652	0.380617	0.00218069	-0.293413	0.000852792	-0.396104	0.490998	-0.144499	-0.144499	-0.0580826	Down	9.35416e-06	0.000185372
	P63092	GNAS	Guanine nucleotide-binding protein G(s) subunit alpha isoforms short	NA	NA	0.0133345	-0.254878	0.000173023	-0.355442	0.153142	-0.292746	0.0235317	-0.239764	0.0123218	-0.181199	0.0568779	-0.192808	-0.247321	-0.252806	Down	9.80527e-06	0.00019249
	Q96C19	EFHD2	EF-hand domain-containing protein D2	0.971	-0.0424568	0.408093	0.155261	0.213873	-0.079885	0.245396	-0.356873	0.000138728	-0.297721	0.00211321	-0.319146	0.307332	-0.16078	-0.16078	-0.157372	Down	1.01648e-05	0.000198309
	P29992	GNA11	Guanine nucleotide-binding protein subunit alpha-11	1.133	0.180148	0.0401764	-0.364043	0.00221047	-0.373458	0.609398	0.0702552	0.00424274	-0.47714	0.00111005	-0.289561	0.135112	-0.151189	-0.289561	-0.200713	Down	1.02484e-05	0.000199321
	Q15773	MLF2	Myeloid leukemia factor 2	0.884	-0.177882	0.0165127	-0.456403	0.120654	0.123157	0.135633	0.320175	0.0167013	-0.246208	0.000686391	-0.382858	0.104124	-0.32361	-0.246208	-0.163376	Down	1.05288e-05	0.000204142
	P62873	GNB1	Guanine nucleotide-binding protein G(I)/G(S)/G(T) subunit beta-1	0.952	-0.0709665	0.623349	0.0826756	0.00240875	-0.377923	0.303496	-0.282505	0.000786885	-0.399627	0.000131868	-0.456259	0.867085	-0.0330978	-0.282505	-0.219672	Down	1.07258e-05	0.000207322
	O15069	NACAD	NAC-alpha domain-containing protein 1	1.087	0.120352	NA	NA	0.422748	-0.0164873	0.0284697	-0.676234	NA	NA	NA	NA	0.000106151	-1.18528	-0.346361	-0.439413	Down	1.14052e-05	0.000219778
	O95248	SBF1	Myotubularin-related protein 5	1.052	0.0731347	0.122923	-0.219583	0.142367	-0.097084	0.0757763	-0.401751	0.0130538	-0.349816	0.0027661	-0.368429	0.125192	-0.123693	-0.219583	-0.21246	Down	1.1765e-05	0.000226018
	P49591	SARS1	Serine--tRNA ligase, cytoplasmic	0.841	-0.249822	0.917988	0.0130512	0.342118	-0.0572643	0.0941574	-0.558533	0.000125	-0.360081	0.00196016	-0.295013	0.226307	0.190971	-0.249822	-0.188099	Down	1.22565e-05	0.000233319
	Q13153	PAK1	Serine/threonine-protein kinase PAK 1	0.973	-0.0394883	0.918572	0.0210777	0.0494227	-0.184869	0.0217031	-1.25759	0.00774279	-0.293123	0.000791209	-0.339515	0.31463	-0.11004	-0.184869	-0.314793	Down	1.24731e-05	0.000236724
	Q9H6K5	PRR36	Proline-rich protein 36	1.059	0.0827026	0.825607	-0.0457966	0.226313	-0.0955612	0.076034	-0.367287	0.00193197	-0.537613	0.00309934	-0.351124	0.139635	-0.218486	-0.218486	-0.219024	Down	1.4076e-05	0.000266341
	Q86W50	METTL16	RNA N6-adenosine-methyltransferase METTL16	NA	NA	NA	NA	0.899676	-0.11829	0.166296	0.2263	NA	NA	NA	NA	2.28107e-06	-4.60384	-0.11829	-1.49861	Down	1.54458e-05	0.000289644
	Q9C0D0	PHACTR1	Phosphatase and actin regulator 1	0.994	-0.00868224	0.468604	0.454454	0.571605	0.0375269	0.348382	-0.113718	0.000106667	-0.595525	0.0191417	-0.320826	0.0571485	-0.187107	-0.113718	-0.10484	Down	1.61686e-05	0.000300506
	Q9C0C9	UBE2O	(E3-independent) E2 ubiquitin-conjugating enzyme	1.019	0.0271541	0.507591	-0.0758114	0.268511	-0.0857647	0.116309	-0.730478	0.00022	-0.413347	0.0238164	-0.265555	0.202359	-0.151975	-0.151975	-0.242254	Down	1.6241e-05	0.000300962
	Q16352	INA	Alpha-internexin	0.774	-0.369595	0.0773498	-0.202666	0.722746	0.0802049	0.148501	-1.28563	0.000497696	-0.19014	0.19736	-0.105328	0.0590663	-0.37229	-0.202666	-0.349349	Down	1.70874e-05	0.000315716
	P31948	STIP1	Stress-induced-phosphoprotein 1	0.91	-0.136062	0.016435	-0.194299	0.729237	0.10532	0.272573	-0.153601	0.0111886	-0.135424	0.00480723	-0.214389	NA	NA	-0.144831	-0.121409	Down	1.73941e-05	0.000320439
	Q14982	OPCML	Opioid-binding protein/cell adhesion molecule	0.916	-0.12658	0.625952	-0.128825	0.251338	-0.182134	0.235827	-0.420473	0.000183673	-0.500383	0.00311551	-0.483822	0.822918	-0.0313448	-0.182134	-0.267652	Down	1.76817e-05	0.000324785
	P68366	TUBA4A	Tubulin alpha-4A chain	0.806	-0.311148	0.719064	0.0434757	0.484658	-0.00503149	0.234297	-0.522475	0.00602899	-0.272526	6.89655e-05	-0.527289	0.571924	-0.0946051	-0.272526	-0.241371	Down	1.80632e-05	0.000330826
	Q14168	MPP2	MAGUK p55 subfamily member 2	0.996	-0.00578235	0.00694231	-0.487337	0.0174371	0.336668	0.0931177	0.51474	0.256879	-0.224284	0.000195122	-0.465361	0.110545	-0.240193	-0.224284	-0.08165	Down	1.84685e-05	0.000337264
	Q8N608	DPP10	Inactive dipeptidyl peptidase 10	1.035	0.0496308	0.561592	0.145917	0.430541	-0.0200669	0.220991	-0.273947	4.0404e-05	-0.445	0.0202222	-0.409379	NA	NA	-0.147007	-0.158808	Down	1.85296e-05	0.000337399
	P08133	ANXA6	Annexin A6	0.937	-0.093879	0.32209	-0.0596592	0.075135	-0.31778	0.162007	-1.26746	0.00105019	-0.226107	0.00073743	-0.295975	0.101759	0.309204	-0.226107	-0.278808	Down	1.91506e-05	0.000346697
	P55011	SLC12A2	Solute carrier family 12 member 2	1.14	0.189034	0.0269711	-0.490563	0.0384776	-0.1525	0.0098893	-0.571343	0.00638663	-0.5713	0.386599	-0.173112	0.121251	-0.248702	-0.248702	-0.288355	Down	1.97828e-05	0.000357114
	P48643	CCT5	T-complex protein 1 subunit epsilon	0.873	-0.195946	0.160991	-0.120512	0.00423587	-0.344319	0.130274	-0.28113	0.00760626	-0.153198	0.018334	-0.178535	0.0275157	-0.228424	-0.195946	-0.214581	Down	1.99081e-05	0.000358346
	P05129	PRKCG	Protein kinase C gamma type	0.974	-0.0380063	0.477663	-0.0958031	0.429446	0.0395435	0.172713	0.455992	0.0020198	-0.422617	0.00328105	-0.345959	0.015378	-0.227478	-0.0958031	-0.0906182	Down	2.1587e-05	0.000386353
	P60880	SNAP25	Synaptosomal-associated protein 25	0.962	-0.0558912	0.0360144	-0.069561	0.2361	-0.0690014	0.119205	-0.436022	0.000176796	-0.292309	0.0937036	-0.118224	0.740739	0.0478135	-0.069561	-0.141885	Down	2.17064e-05	0.000387385
	Q8N7J2	AMER2	APC membrane recruitment protein 2	0.989	-0.0159576	0.63233	-0.411691	0.495392	-0.00136293	0.154871	-0.314988	0.00135316	-0.385752	0.118092	-0.186946	0.00580732	-0.33176	-0.314988	-0.235494	Down	2.19642e-05	0.000389772
	Q6PCE3	PGM2L1	Glucose 1,6-bisphosphate synthase	0.947	-0.0785637	0.557314	-0.0852642	0.262589	-0.109985	0.0645963	-0.836074	0.00201993	-0.290289	0.00156522	-0.29077	0.8017	-0.0520936	-0.109985	-0.249006	Down	2.20368e-05	0.000389958
	P30153	PPP2R1A	Serine/threonine-protein phosphatase 2A 65 kDa regulatory subunit A alpha isoform	0.939	-0.0908029	0.449285	0.0610332	0.226248	-0.0936271	0.120846	-0.586784	0.192922	-0.166465	0.000134831	-0.28493	0.0195639	-0.222999	-0.166465	-0.197796	Down	2.28364e-05	0.000401843
	Q96S97	MYADM	Myeloid-associated differentiation marker	1.351	0.434028	0.569003	-0.159258	0.00344461	-0.431268	0.0584179	-0.415216	0.000139535	-0.516852	0.0616548	-0.296902	0.34358	-0.147269	-0.296902	-0.218962	Down	2.33927e-05	0.000410482
	O95292	VAPB	Vesicle-associated membrane protein-associated protein B/C	0.982	-0.0262051	0.782588	-0.00877762	0.911547	0.201948	0.29708	-0.292456	0.000115942	-0.406853	0.0223813	-0.232522	0.169562	-0.140568	-0.140568	-0.129348	Down	2.41671e-05	0.000422585
	P10915	HAPLN1	Hyaluronan and proteoglycan link protein 1	0.947	-0.0785637	0.059809	-0.429992	0.011445	0.492209	0.200285	0.229161	0.000661017	-0.83744	0.00132727	-0.844724	0.722922	0.0598778	-0.0785637	-0.201353	Down	2.75972e-05	0.000478911
	Q9HB71	CACYBP	Calcyclin-binding protein	0.946	-0.0800879	0.167061	-0.296671	0.0471578	-0.244478	0.145915	-0.546271	0.00687156	-0.330657	0.0464818	-0.283463	0.0158816	-0.44199	-0.296671	-0.31766	Down	2.81581e-05	0.000487298
	P49418	AMPH	Amphiphysin	0.852	-0.231075	0.416186	0.0751434	0.144355	-0.149839	0.0559611	-1.22258	0.0122807	-0.176875	0.0441402	-0.162701	0.00264307	-0.396966	-0.176875	-0.323556	Down	2.87673e-05	0.000495113
	Q9Y6I3	EPN1	Epsin-1	1.055	0.077243	0.808759	0.016917	0.127624	-0.171344	0.0457865	-0.96669	0.010238	-0.242971	0.0151368	-0.244485	0.0163021	-0.292016	-0.242971	-0.260478	Down	3.07212e-05	0.000525859
	Q99447	PCYT2	Ethanolamine-phosphate cytidylyltransferase	0.992	-0.011588	0.137477	-0.207957	0.323703	-0.0969774	0.512043	0.0181963	3.38983e-05	-0.41977	0.0113555	-0.248897	0.180361	0.407033	-0.0969774	-0.0799943	Down	3.1701e-05	0.000539691
	P68363	TUBA1B	Tubulin alpha-1B chain	NA	NA	0.249264	0.327572	0.277762	-0.0698268	0.134995	-0.761708	0.0119203	-0.238384	0.000175439	-0.312587	NA	NA	-0.238384	-0.210987	Down	3.18081e-05	0.00054005
	P54577	YARS1	Tyrosine--tRNA ligase, cytoplasmic	0.952	-0.0709665	0.0381077	-0.244622	0.0246641	-0.277589	0.0260428	-0.87719	0.222222	-0.215122	0.00182427	-0.334618	0.391572	-0.146351	-0.244622	-0.309494	Down	3.42114e-05	0.000577732
	P84098	RPL19	60S ribosomal protein L19	0.811	-0.302226	0.192458	0.555587	0.00273261	0.465386	0.215014	0.430888	0.000511416	-0.60716	0.00306977	-0.56205	0.0313916	-0.356565	-0.302226	-0.0537344	Down	3.44671e-05	0.000580489
	Q9NZN8	CNOT2	CCR4-NOT transcription complex subunit 2	1.197	0.259423	NA	NA	0.870406	0.106098	0.36323	-0.137529	NA	NA	NA	NA	3.0385e-05	-2.2967	-0.0157152	-0.517178	Down	3.80784e-05	0.000632827
	P36578	RPL4	60S ribosomal protein L4	0.919	-0.121863	0.0280048	-0.315608	0.0222414	0.229378	0.167448	0.373694	0.00388011	-0.338964	0.00157205	-0.478019	0.580437	-0.0853606	-0.121863	-0.105249	Down	3.83601e-05	0.000635827
	O43236	SEPTIN4	Septin-4	0.937	-0.093879	0.572769	-0.044709	0.00214279	-0.386921	0.0613124	-0.547462	0.136402	-0.38338	0.0643684	-0.3902	0.000593305	-0.415729	-0.386921	-0.323183	Down	3.85691e-05	0.000637609
	Q96CW1	AP2M1	AP-2 complex subunit mu	1.017	0.0243197	0.415726	-0.0823833	0.314911	-0.0445643	0.0317498	-0.711126	0.0108665	-0.149293	0.00204615	-0.136798	0.702266	-0.0533956	-0.0823833	-0.164749	Down	4.24335e-05	0.000692382
	Q08209	PPP3CA	Serine/threonine-protein phosphatase 2B catalytic subunit alpha isoform	0.887	-0.172994	0.264365	-0.112745	0.0465226	0.164343	0.668966	-0.102219	0.0104398	-0.13381	0.0159579	-0.16799	0.00725794	-0.521108	-0.13381	-0.149503	Down	4.37038e-05	0.000711262
	Q92598	HSPH1	Heat shock protein 105 kDa	0.926	-0.110916	0.760236	0.0358379	0.0608088	-0.252827	0.140572	-0.953545	0.00344476	-0.216238	0.0141212	-0.196468	0.0267982	-0.267074	-0.216238	-0.280176	Down	4.58706e-05	0.000743773
	Q92558	WASF1	Wiskott-Aldrich syndrome protein family member 1	1.023	0.0328061	0.201061	-0.233018	0.4344	-0.0180426	0.116798	-0.692927	0.206867	-0.266989	0.18116	-0.135996	0.000267252	-0.49686	-0.233018	-0.258718	Down	4.71597e-05	0.000759889
	Q01433	AMPD2	AMP deaminase 2	1.028	0.0398403	0.0529094	-0.290878	0.678199	0.0549557	0.25504	-0.305305	0.000894118	-0.612511	0.144971	-0.157242	0.148025	-0.184875	-0.184875	-0.208002	Down	5.0919e-05	0.000816003
	Q8TC26	TMEM163	Transmembrane protein 163	1.023	0.0328061	0.0602958	-2.40146	0.838128	0.102194	0.17367	-0.306417	0.00110606	-0.663721	0.012621	-0.751047	0.10205	0.378376	-0.306417	-0.51561	Down	5.3805e-05	0.000853543
	P51970	NDUFA8	NADH dehydrogenase [ubiquinone] 1 alpha subcomplex subunit 8	0.976	-0.0350469	0.170455	-0.254205	0.405134	-0.0399051	0.171093	-0.549579	0.0940933	-0.425567	0.00114286	-0.754833	0.0917365	-0.31549	-0.31549	-0.339232	Down	5.53849e-05	0.000869819
	P42658	DPP6	Dipeptidyl aminopeptidase-like protein 6	0.97	-0.0439433	0.277482	-0.128024	0.19299	-0.128723	0.147113	-0.363159	0.00131835	-0.413737	0.0186992	-0.355055	NA	NA	-0.241889	-0.238773	Down	5.75455e-05	0.000899255
	Q9HCJ2	LRRC4C	Leucine-rich repeat-containing protein 4C	1.166	0.221568	NA	NA	0.113121	0.133134	0.572439	-0.0539456	NA	NA	NA	NA	3.04655e-05	-1.40401	0.0395941	-0.275812	Down	5.81746e-05	0.00090683
	Q9H329	EPB41L4B	Band 4.1-like protein 4B	1.17	0.226509	NA	NA	0.0328388	0.486443	0.0871423	0.577553	NA	NA	NA	NA	9.19235e-06	-1.59601	0.356476	-0.0763769	Down	5.86188e-05	0.000909242
	Q8NFZ8	CADM4	Cell adhesion molecule 4	0.958	-0.0619024	0.881378	-0.0244408	0.0773326	-0.241067	0.18838	-0.222108	0.000777328	-0.494676	0.24242	-0.211954	0.00985755	-0.337778	-0.222108	-0.227704	Down	5.85397e-05	0.000909242
	Q9H9H4	VPS37B	Vacuolar protein sorting-associated protein 37B	1.196	0.258217	NA	NA	0.00494205	-0.214924	0.00512042	-0.824489	NA	NA	NA	NA	0.00363112	-1.40266	-0.519706	-0.545964	Down	6.17238e-05	0.000952699
	P17677	GAP43	Neuromodulin	0.939	-0.0908029	0.223854	-0.15415	0.747099	-0.213867	0.0638795	0.690123	0.000361905	-0.314282	0.0366539	-0.180733	0.063778	-0.283136	-0.180733	-0.0781212	Down	6.71757e-05	0.00102676
	P55060	CSE1L	Exportin-2	0.993	-0.0101344	0.0106048	-0.320524	0.357431	-0.0435615	0.27163	-0.160971	0.00734989	-0.311783	0.385625	-0.0844901	0.0474652	-0.305913	-0.160971	-0.176768	Down	7.01917e-05	0.00106766
	P20336	RAB3A	Ras-related protein Rab-3A	0.985	-0.0218044	0.40031	-0.105043	0.306046	-0.0615261	0.498893	-0.00077017	0.002	-0.293403	0.000844221	-0.355977	0.825224	0.045734	-0.0615261	-0.113256	Down	7.14267e-05	0.00107861
	Q9UBS5	GABBR1	Gamma-aminobutyric acid type B receptor subunit 1	1.1	0.137504	0.0737641	-0.324942	0.723308	0.0782989	0.339961	-0.130949	0.012466	-0.578246	0.00249825	-0.810775	0.51917	-0.0748483	-0.130949	-0.243423	Down	7.27572e-05	0.00109607
	P50991	CCT4	T-complex protein 1 subunit delta	0.971	-0.0424568	0.16891	0.104568	0.0102327	-0.319789	0.0306341	-0.79804	0.000218905	-0.204859	0.195018	-0.0968408	0.179945	-0.169768	-0.169768	-0.218169	Down	7.6356e-05	0.00114207
	P62942	FKBP1A	Peptidyl-prolyl cis-trans isomerase FKBP1A	1.092	0.126973	0.313961	-0.18904	0.0692738	-0.34241	0.352465	-0.241715	0.00687816	-0.70763	0.0561169	-0.421811	0.0105145	-0.643174	-0.34241	-0.345544	Down	7.88997e-05	0.00117731
	P11940	PABPC1	Polyadenylate-binding protein 1	0.904	-0.145605	0.487853	-0.134902	0.586264	0.0224288	0.0882831	-0.387775	0.0170373	-0.150466	0.20299	-0.10325	0.00306779	-0.33583	-0.145605	-0.176486	Down	7.99897e-05	0.00119075
	Q9UP95	SLC12A4	Solute carrier family 12 member 4	NA	NA	NA	NA	0.0488072	0.221728	0.268551	0.210323	NA	NA	NA	NA	1.43325e-05	-3.48304	0.210323	-1.017	Down	8.0592e-05	0.00119405
	P13611	VCAN	Versican core protein	0.93	-0.104697	0.432681	-0.174257	0.237131	0.111169	0.323635	0.145179	0.000107383	-0.386336	0.0216863	-0.265673	0.287391	-0.26428	-0.174257	-0.134128	Down	8.39125e-05	0.00123741
	Q96P47	AGAP3	Arf-GAP with GTPase, ANK repeat and PH domain-containing protein 3	1.04	0.0565835	0.110546	-0.197413	0.371057	0.0394877	0.285955	0.158354	0.00217143	-0.394571	0.0098392	-0.317371	0.121848	-0.149811	-0.149811	-0.114963	Down	8.49831e-05	0.00125027
	P17987	TCP1	T-complex protein 1 subunit alpha	0.911	-0.134477	0.00655986	-0.113674	0.0217774	-0.260904	0.0557781	-0.378143	0.0221631	-0.159234	0.809258	0.0148205	0.0522284	-0.278451	-0.159234	-0.187152	Down	8.64865e-05	0.00126941
	Q9NYB9	ABI2	Abl interactor 2	0.939	-0.0908029	0.0226493	0.383519	0.12507	-0.107858	0.0252965	-0.860088	0.00667294	-0.450209	0.864457	0.0362002	0.00135101	-0.46587	-0.107858	-0.222158	Down	8.75341e-05	0.00128179
	Q99832	CCT7	T-complex protein 1 subunit eta	0.946	-0.0800879	0.825085	-0.0207752	0.0109588	-0.280054	0.182049	-0.220641	0.00111698	-0.149102	0.834348	0.0104136	0.0028074	-0.331739	-0.149102	-0.153141	Down	9.24943e-05	0.00134502
	Q9P0L2	MARK1	Serine/threonine-protein kinase MARK1	1.14	0.189034	0.981531	-0.0158108	0.376068	-0.0367146	0.0446781	-0.529475	0.00123308	-0.997984	0.0613493	-0.931857	0.167527	-0.146598	-0.146598	-0.352772	Down	9.33867e-05	0.00135294
	O94811	TPPP	Tubulin polymerization-promoting protein	0.858	-0.22095	0.115856	0.26153	0.0534766	-0.278364	0.0887554	-0.836334	0.0373333	-0.159459	0.000270677	-0.434887	0.35426	-0.156909	-0.22095	-0.260768	Down	9.90338e-05	0.00143019
	Q13740	ALCAM	CD166 antigen	1.05	0.0703893	0.0646337	-0.166504	0.0694005	-0.237059	0.445353	-0.0344449	0.000128205	-0.665741	0.536934	-0.143814	NA	NA	-0.155159	-0.196196	Down	0.000100791	0.00145222
	Q8WXD9	CASKIN1	Caskin-1	1.024	0.0342157	0.462468	-0.089753	0.0465882	0.28593	0.518807	-0.0144451	3.63636e-05	-0.466077	0.0940453	-0.198545	0.798821	-0.0350834	-0.0350834	-0.0691081	Down	0.000106372	0.00152913
	Q06124	PTPN11	Tyrosine-protein phosphatase non-receptor type 11	1.075	0.104337	0.000415032	-0.316666	0.112363	-0.247196	0.135203	-0.822637	0.0409252	-0.126723	0.962583	-0.00358496	NA	NA	-0.186959	-0.235412	Down	0.000110289	0.00158182
	Q9BT78	COPS4	COP9 signalosome complex subunit 4	0.951	-0.0724828	0.466682	-0.0883282	0.0857642	-0.200487	0.129428	-0.550118	0.0076882	-0.332691	0.00888205	-0.280666	0.172609	-0.179201	-0.200487	-0.243425	Down	0.00011353	0.00161723
	Q8N987	NECAB1	N-terminal EF-hand calcium-binding protein 1	0.865	-0.209228	NA	NA	0.0670589	-0.210009	0.217818	-0.201691	0.000652361	-0.418199	0.0179	-0.385285	0.904408	-0.0199168	-0.209619	-0.240722	Down	0.000113962	0.00161971
	Q9P1Y5	CAMSAP3	Calmodulin-regulated spectrin-associated protein 3	1.155	0.207893	0.274177	-0.171555	0.863915	0.152339	0.160041	-0.253345	0.00316224	-0.340042	0.00650141	-0.316181	0.805544	-0.0247608	-0.171555	-0.106522	Down	0.000115377	0.00163611
	P61313	RPL15	60S ribosomal protein L15	0.906	-0.142417	0.0327762	-0.260466	0.0764493	0.273701	0.169913	0.479023	3.66972e-05	-1.09572	0.433509	-0.321124	0.764562	-0.0371031	-0.142417	-0.15773	Down	0.000115738	0.00163753
	P62263	RPS14	40S ribosomal protein S14	0.879	-0.186065	0.0396776	-0.262357	0.312585	-0.0509019	0.308188	-0.169395	0.00411671	-0.445263	0.0454992	-0.282443	0.339291	-0.136442	-0.186065	-0.218981	Down	0.000121629	0.00170552
	Q16623	STX1A	Syntaxin-1A	0.95	-0.0740006	0.410135	0.128357	0.166652	-0.217667	0.270138	-0.400129	0.0331889	-0.244452	0.000342857	-0.334512	0.161135	-0.158148	-0.217667	-0.185793	Down	0.000122902	0.00171593
	P07437	TUBB	Tubulin beta chain	0.892	-0.164884	0.358097	0.161641	0.236593	-0.102461	0.0753867	-0.955536	0.0451187	-0.246904	0.000183486	-0.493546	0.783135	-0.0592118	-0.164884	-0.265843	Down	0.000124739	0.00173366
	Q01082	SPTBN1	Spectrin beta chain, non-erythrocytic 1	0.94	-0.0892673	0.728512	-0.0195496	0.202325	-0.119898	0.0928799	-1.33951	0.000214634	-0.165463	0.0501169	-0.122407	0.893665	0.0195452	-0.119898	-0.262364	Down	0.000125076	0.0017345
	P09497	CLTB	Clathrin light chain B	0.838	-0.254978	0.18147	-0.167264	0.0436126	-0.416953	0.171416	-0.276582	0.0034302	-0.273515	0.0244791	-0.261095	NA	NA	-0.267305	-0.275065	Down	0.000126501	0.00174654
	Q14008	CKAP5	Cytoskeleton-associated protein 5	1.074	0.102994	0.0144244	-0.200673	0.599615	0.0292866	0.0679618	-0.615571	0.0569612	-0.860451	0.507278	-0.193782	0.0291348	-0.209073	-0.200673	-0.278181	Down	0.000127514	0.00175668
	O95400	CD2BP2	CD2 antigen cytoplasmic tail-binding protein 2	1.151	0.202888	NA	NA	0.0202199	0.304982	0.0478509	0.593114	NA	NA	NA	NA	2.14073e-05	-1.97376	0.253935	-0.218193	Down	0.000130272	0.00178683
	Q9Y342	PLLP	Plasmolipin	1.051	0.0717627	NA	NA	0.616704	0.0516767	0.19054	-0.221194	NA	NA	NA	NA	0.000219007	-0.784454	-0.0847589	-0.220552	Down	0.000130099	0.00178683
	P32418	SLC8A1	Sodium/calcium exchanger 1	1.016	0.0229004	0.643298	0.114563	0.317173	-0.0534479	0.548084	0.035305	0.0021853	-0.44729	0.000164948	-0.577222	0.799864	0.0279035	0.0229004	-0.125327	Down	0.000130764	0.00178772
	Q96GW7	BCAN	Brevican core protein	0.946	-0.0800879	0.588073	0.089595	0.15456	-0.17838	0.0743965	-0.373819	0.00288485	-0.260657	0.0238931	-0.190009	0.117857	-0.272183	-0.190009	-0.180791	Down	0.000130906	0.00178772
	P60174	TPI1	Triosephosphate isomerase	0.948	-0.077041	0.916999	0.00568161	0.245195	-0.166586	0.335227	-0.396964	0.0112065	-0.227945	0.000139535	-0.295282	0.481276	0.106938	-0.166586	-0.150171	Down	0.000131971	0.00179836
	Q01813	PFKP	ATP-dependent 6-phosphofructokinase, platelet type	0.984	-0.0232698	0.87961	-0.0110855	0.302602	-0.090061	0.074048	-0.620382	0.00345665	-0.200023	0.00624642	-0.154939	0.663975	-0.0474095	-0.090061	-0.163882	Down	0.000140494	0.00191036
	P14314	PRKCSH	Glucosidase 2 subunit beta	0.884	-0.177882	0.3351	-0.0421474	0.0263205	-0.421608	0.130838	-0.632194	0.000215686	-0.304775	0.319128	-0.111388	NA	NA	-0.241329	-0.281666	Down	0.000142409	0.00193221
	O95294	RASAL1	RasGAP-activating-like protein 1	1.094	0.129613	0.824969	-0.0526196	0.0257209	-0.456439	0.154871	-0.671924	0.00687558	-0.328734	0.00382166	-0.522077	NA	NA	-0.392587	-0.31703	Down	0.000155392	0.0020903
	Q04917	YWHAH	14-3-3 protein eta	0.94	-0.0892673	0.0597366	-0.240231	0.36859	0.0692283	0.212816	0.565516	0.000104575	-0.255016	0.318157	-0.0840973	0.303811	-0.133538	-0.0892673	-0.023915	Down	0.000157356	0.0021077
	P31321	PRKAR1B	cAMP-dependent protein kinase type I-beta regulatory subunit	0.953	-0.0694519	0.00265978	-0.900875	0.00049585	-0.356733	0.18402	-0.323337	NA	NA	NA	NA	0.0251548	-0.300385	-0.323337	-0.390156	Down	0.000159988	0.00213386
	Q8WUY3	PRUNE2	Protein prune homolog 2	1.028	0.0398403	NA	NA	0.000571001	0.348299	0.421249	0.051378	0.00391304	-1.02018	0.00206107	-1.23718	0.277005	-0.144619	-0.0523896	-0.327077	Down	0.000161795	0.00215338
	Q8IVF2	AHNAK2	Protein AHNAK2	1.001	0.00144197	NA	NA	0.0202402	-0.21166	0.00560993	-0.766908	NA	NA	NA	NA	0.0096035	-0.397489	-0.304575	-0.343654	Down	0.000164522	0.00218505
	P05771-2	PRKCB	Protein kinase C beta type	NA	NA	NA	NA	NA	NA	NA	NA	0.0520687	-0.259942	0.000965517	-0.374843	0.253728	-0.546061	-0.374843	-0.393615	Down	0.000164942	0.002186
	Q9Y570	PPME1	Protein phosphatase methylesterase 1	1.01	0.0143553	0.483232	-0.0522308	0.253772	0.113065	0.172401	0.394415	0.00150725	-0.572637	0.0465944	-0.332807	0.0186482	-0.345491	-0.0522308	-0.111619	Down	0.000166123	0.00219702
	A0A024RBS1	GCN1L1	GCN1 general control of amino-acid synthesis 1-like 1 (Yeast), isoform CRA_b	NA	NA	NA	NA	0.534949	0.00958069	0.451752	-0.0417839	NA	NA	NA	NA	0.000122562	-2.5112	-0.0417839	-0.8478	Down	0.000168703	0.00221733
	P80303	NUCB2	Nucleobindin-2 OS=Homo sapiens GN=NUCB2 PE=1 SV=2	1.052	0.0731347	NA	NA	NA	NA	NA	NA	0.622243	-0.308559	0.823359	0.128126	1.78375e-05	-3.7902	-0.117712	-0.974375	Down	0.000168323	0.00221733
	P27348	YWHAQ	14-3-3 protein theta	0.918	-0.123434	0.115611	-0.166243	0.251661	-0.125263	0.513737	0.0266368	0.00401075	-0.264692	0.002	-0.302138	0.88692	-0.0205567	-0.125263	-0.139384	Down	0.000173466	0.00227498
	Q99250	SCN2A	Sodium channel protein type 2 subunit alpha	1.135	0.182692	0.915292	0.0116089	0.199214	-0.12827	0.0222418	-0.810886	0.00217035	-0.425983	0.0345455	-0.258197	0.698699	-0.0387346	-0.12827	-0.209681	Down	0.000178035	0.00232518
	P63010	AP2B1	AP-2 complex subunit beta	0.93	-0.104697	0.625269	0.0435707	0.0184508	-0.205887	0.0664213	-1.30201	0.000571429	-0.234624	0.0357606	-0.162817	0.675761	-0.0743045	-0.162817	-0.291539	Down	0.000177712	0.00232518
	P42677	RPS27	40S ribosomal protein S27	1.167	0.222805	0.885929	0.0976662	0.035151	-0.313104	0.368212	-0.0757391	0.00023301	-0.61946	0.0475772	-0.514203	0.284729	-0.183798	-0.183798	-0.197976	Down	0.000181433	0.00235976
	Q86WG3	ATCAY	Caytaxin	1.093	0.128293	0.126191	-0.2249	0.431262	-0.0290496	0.378403	-0.121263	0.0201436	-0.289466	0.0934706	-0.133591	0.0145561	-0.401409	-0.133591	-0.153055	Down	0.000182946	0.00237452
	O00139	KIF2A	Kinesin-like protein KIF2A	0.963	-0.0543923	0.00577728	-0.120322	0.604115	0.036945	0.185646	-0.251989	0.0966178	-0.281674	0.0924355	-0.192216	0.140473	-0.153051	-0.153051	-0.145243	Down	0.000186952	0.00242151
	Q86UR5	RIMS1	Regulating synaptic membrane exocytosis protein 1	1.183	0.24245	0.0465168	-0.567274	0.764095	0.121004	0.227678	-0.213663	0.000196721	-0.782754	0.55294	-0.0933727	0.74148	0.0446655	-0.0933727	-0.178421	Down	0.000198153	0.00255605
	O15075	DCLK1	Serine/threonine-protein kinase DCLK1	0.999	-0.00144342	0.21829	-0.112528	0.282477	-0.0876474	0.114881	-0.39474	0.124998	-0.149503	0.0139168	-0.236484	0.0360405	-0.199374	-0.149503	-0.168817	Down	0.000211056	0.00270032
	P49368	CCT3	T-complex protein 1 subunit gamma	0.934	-0.0985055	0.412189	-0.0563515	0.00435731	-0.320489	0.0599542	-0.505825	0.00198658	-0.237765	0.101088	-0.112403	0.359976	-0.149148	-0.149148	-0.211498	Down	0.000233085	0.00294616
	Q99747	NAPG	Gamma-soluble NSF attachment protein	0.961	-0.0573917	0.434027	-0.164798	0.158963	-0.145469	0.223685	-0.42987	0.00933333	-0.216581	0.0128909	-0.255781	0.155918	-0.154349	-0.164798	-0.203463	Down	0.000236602	0.00298461
	P62917	RPL8	60S ribosomal protein L8	0.928	-0.107803	0.0120558	-0.398606	0.336325	0.0726824	0.212379	0.304362	0.00571007	-0.4838	0.0362172	-0.359931	0.414377	-0.111887	-0.111887	-0.154998	Down	0.000239174	0.00301101
	Q16555	DPYSL2	Dihydropyrimidinase-related protein 2	0.898	-0.155213	0.875359	0.00911713	0.0456261	-0.238311	0.281907	-0.190752	0.0031454	-0.211677	0.0370694	-0.155791	0.0507819	-0.394181	-0.190752	-0.190972	Down	0.000242228	0.00303727
	Q9P0K1	ADAM22	Disintegrin and metalloproteinase domain-containing protein 22	0.971	-0.0424568	0.434644	-0.173161	0.685692	0.0536873	0.202134	-0.210156	0.0368254	-0.387722	0.0021203	-0.426216	0.283539	-0.143493	-0.173161	-0.189931	Down	0.000248986	0.0031158
	Q16647	PTGIS	Prostacyclin synthase	NA	NA	NA	NA	0.97451	-0.28887	0.10561	0.68156	NA	NA	NA	NA	4.50056e-05	-2.02325	-0.28887	-0.543519	Down	0.000250577	0.00312947
	P62899	RPL31	60S ribosomal protein L31	0.924	-0.114035	0.136665	-1.45398	0.62025	-0.0338748	0.242475	0.252925	0.0195724	-0.577135	0.000659091	-0.724719	0.640477	-0.0742822	-0.114035	-0.389301	Down	0.000252893	0.00315213
	P60520	GABARAPL2	Gamma-aminobutyric acid receptor-associated protein-like 2	0.968	-0.046921	0.179885	-0.270895	0.682659	0.0485706	0.431624	-0.0554415	0.0120079	-0.533164	0.00177215	-0.531408	0.759339	0.0456948	-0.0554415	-0.191938	Down	0.000259321	0.00321948
	O00401	WASL	Neural Wiskott-Aldrich syndrome protein	0.98	-0.0291463	0.00532508	-0.298912	0.701513	0.0494454	0.0305457	-0.661061	0.282162	-0.115375	0.641171	-0.0301707	0.0701024	-0.215606	-0.115375	-0.185832	Down	0.000260601	0.00322702
	Q9Y3I0	RTCB	RNA-splicing ligase RtcB homolog	0.973	-0.0394883	0.122602	-0.263441	0.121279	0.224081	0.0576158	0.542405	0.000631579	-0.237725	0.163425	-0.125419	0.0859496	-0.219579	-0.125419	-0.0170238	Down	0.000265452	0.00327617
	Q8WXG6	MADD	MAP kinase-activating death domain protein	1.091	0.125651	0.905417	-0.0204689	0.609124	0.0309658	0.0850663	-0.342935	0.0187343	-0.186492	0.00466465	-0.209392	0.315785	-0.118418	-0.118418	-0.103013	Down	0.000266699	0.00327867
	P84090	ERH	Enhancer of rudimentary homolog OS=Homo sapiens GN=ERH PE=1 SV=1	0.806	-0.311148	0.601091	0.605608	NA	NA	NA	NA	0.0326276	-0.580589	0.242547	-0.39977	0.000588233	-1.93973	-0.39977	-0.525127	Down	0.000266569	0.00327867
	P48426	PIP4K2A	Phosphatidylinositol 5-phosphate 4-kinase type-2 alpha	0.993	-0.0101344	0.0858902	-0.309594	0.0367566	-0.167678	0.0940574	-0.280769	0.00841469	-0.409048	0.0972947	-0.161503	NA	NA	-0.224224	-0.223121	Down	0.000269946	0.00330566
	Q99426	TBCB	Tubulin-folding cofactor B	0.959	-0.0603973	0.249073	-0.208583	0.872709	-0.188547	0.136514	0.388234	0.00175	-0.380212	0.0225891	-0.211534	0.118365	-0.212185	-0.208583	-0.124746	Down	0.000271186	0.00330794
	Q15223	NECTIN1	Nectin-1	0.965	-0.0513992	0.42812	-0.484022	0.0240654	-0.232475	0.195495	-0.21091	0.277349	-0.196132	0.0371744	-0.432745	0.0025162	-0.577417	-0.232475	-0.312157	Down	0.00027114	0.00330794
	P31323	PRKAR2B	cAMP-dependent protein kinase type II-beta regulatory subunit	0.934	-0.0985055	0.496492	-0.103988	0.178243	0.121764	0.456135	0.0418309	0.00516	-0.340043	0.00646328	-0.243613	0.0852657	-0.229002	-0.103988	-0.121651	Down	0.000271953	0.00331087
	P31689	DNAJA1	DnaJ homolog subfamily A member 1	0.921	-0.118727	0.0966773	-0.383912	0.185352	-0.088246	0.0702734	-0.570377	0.440129	-0.375776	0.00446201	-1.02101	0.164295	-0.172223	-0.375776	-0.390039	Down	0.000273143	0.00331893
	O94973	AP2A2	AP-2 complex subunit alpha-2	1.034	0.0482362	0.226732	0.112534	0.0674071	-0.148101	0.0200606	-1.42239	0.0966652	-0.136985	0.00845383	-0.187638	0.0766381	-0.197273	-0.148101	-0.275945	Down	0.000276589	0.00335431
	Q12840	KIF5A	Kinesin heavy chain isoform 5A	1.074	0.102994	NA	NA	0.131914	-0.116144	0.0018563	-0.686952	NA	NA	NA	NA	0.0513803	-0.525275	-0.32071	-0.306344	Down	0.000277643	0.0033606
	O15083	ERC2	ERC protein 2	1.112	0.153157	0.00857216	-0.349188	0.172596	0.151312	0.286249	0.143839	0.0304204	-0.410093	0.00999	-0.336786	0.515857	-0.0739906	-0.0739906	-0.103107	Down	0.00028378	0.00342828
	A6NHL2	TUBAL3	Tubulin alpha chain-like 3	1.12	0.163499	NA	NA	0.0909762	-0.250784	0.0836751	-0.797203	0.414758	-0.111522	0.152158	-0.645346	0.00133726	-0.607889	-0.429336	-0.374874	Down	0.000284654	0.00343224
	Q12905	ILF2	Interleukin enhancer-binding factor 2	0.982	-0.0262051	0.623589	-0.079948	0.131771	0.167982	0.189718	0.342522	0.000190476	-0.496332	0.224028	-0.731983	0.0494799	-0.335816	-0.079948	-0.165683	Down	0.000291416	0.00350705
	P78371	CCT2	T-complex protein 1 subunit beta	0.922	-0.117161	0.932917	-0.00570068	0.00467844	-0.309803	0.0786539	-0.642468	0.532171	-0.0277551	0.0710201	-0.116577	0.000867857	-0.347541	-0.117161	-0.223858	Down	0.000293617	0.00352677
	Q96GD0	PDXP	Pyridoxal phosphate phosphatase	0.886	-0.174621	0.761077	-0.0232059	0.114082	-0.149259	0.253715	-0.281775	0.00838095	-0.271513	0.000848485	-0.282663	0.24011	0.32382	-0.174621	-0.122745	Down	0.000294534	0.00353104
	P26885	FKBP2	Peptidyl-prolyl cis-trans isomerase FKBP2	0.934	-0.0985055	0.796166	-0.226303	0.336191	-0.100816	0.2494	-0.32267	0.000108844	-0.421038	0.0669117	-0.75705	0.269005	0.148245	-0.226303	-0.25402	Down	0.00030266	0.0036078
	Q01650	SLC7A5	Large neutral amino acids transporter small subunit 1	1.081	0.112367	0.801707	-0.0754696	0.0620592	-0.230315	0.453556	-0.0358835	0.00251852	-0.391875	0.184031	-0.246902	0.0158236	-0.28002	-0.230315	-0.164014	Down	0.00031781	0.00375279
	O60245	PCDH7	Protocadherin-7	1.11	0.15056	NA	NA	0.563026	0.0146239	0.438046	-0.0518541	0.00921702	-0.816558	0.862443	0.0898207	0.00179597	-0.44631	-0.0186151	-0.17662	Down	0.000322772	0.00380423
	Q06587	RING1	E3 ubiquitin-protein ligase RING1	1.325	0.405992	NA	NA	0.0064055	0.179628	0.0737527	0.404293	NA	NA	NA	NA	6.05861e-05	-2.84157	0.29196	-0.462915	Down	0.000333836	0.00391261
	P27361	MAPK3	Mitogen-activated protein kinase 3	0.897	-0.15682	0.393034	-0.082938	0.0286448	-0.21021	0.140495	-0.448392	0.000156425	-0.222547	0.733566	-0.0314392	0.454512	-0.0988974	-0.15682	-0.178749	Down	0.000337216	0.00393753
	Q9UHV9	PFDN2	Prefoldin subunit 2	0.964	-0.0528949	0.00458137	-0.289578	0.000139676	-0.341532	0.117178	-0.312577	0.025057	-0.201296	0.195407	-0.128838	0.891694	0.0265912	-0.201296	-0.185732	Down	0.000340215	0.00396517
	Q9UKK3	PARP4	Protein mono-ADP-ribosyltransferase PARP4	NA	NA	NA	NA	0.0555351	-0.24952	0.303921	-0.260798	NA	NA	NA	NA	0.00039781	-2.08892	-0.260798	-0.866411	Down	0.000344779	0.00401093
	P50148	GNAQ	Guanine nucleotide-binding protein G(q) subunit alpha	0.956	-0.0649175	0.0976481	-0.238262	0.00107492	-0.449437	0.155556	-0.239496	0.021842	-0.208753	0.318094	-0.104782	0.0289392	-0.272963	-0.238262	-0.225515	Down	0.000352815	0.00408927
	P22061	PCMT1	Protein-L-isoaspartate(D-aspartate) O-methyltransferase	0.9	-0.152003	0.516567	0.0762871	0.219985	0.0863194	0.311671	0.205484	0.004	-0.27928	0.000358621	-0.208929	0.879252	-0.0199865	-0.0199865	-0.0417297	Down	0.00036209	0.00418134
	Q02750	MAP2K1	Dual specificity mitogen-activated protein kinase kinase 1	0.979	-0.0306192	0.234522	-0.112143	0.487126	0.00577835	0.399932	0.099743	0.00940381	-0.309921	0.00221898	-0.29735	0.41655	-0.123952	-0.112143	-0.109781	Down	0.00037112	0.00427776
	Q9Y639	NPTN	Neuroplastin	0.94	-0.0892673	0.105302	-0.196244	0.483628	0.0050868	0.435561	0.0399788	0.0114667	-0.421379	0.00521068	-0.36201	NA	NA	-0.142756	-0.170639	Down	0.00037223	0.00428269
	Q00765	REEP5	Receptor expression-enhancing protein 5	0.93	-0.104697	NA	NA	0.256449	0.101576	0.069433	0.511714	0.000120301	-0.823833	0.0438389	-0.398598	0.990204	-0.00123717	-0.0529673	-0.119179	Down	0.000379489	0.00434235
	Q9UHY1	NRBP1	Nuclear receptor-binding protein	0.999	-0.00144342	NA	NA	0.528716	0.0103106	0.0588739	-0.464639	0.00321408	-0.391307	0.229814	-0.514009	0.23252	-0.219498	-0.305402	-0.263431	Down	0.000380389	0.00434473
	Q96DB2	HDAC11	Histone deacetylase 11	1.025	0.0356239	NA	NA	0.0203795	-0.47612	0.295094	-0.271459	NA	NA	NA	NA	0.000463107	-0.671113	-0.373789	-0.345767	Down	0.000385528	0.00437164
	Q14683	SMC1A	Structural maintenance of chromosomes protein 1A	1.085	0.117695	NA	NA	0.563439	0.020249	0.370543	-0.107579	NA	NA	NA	NA	0.000370316	-0.948411	-0.043665	-0.229511	Down	0.000386962	0.00437276
	Q9UPY6	WASF3	Wiskott-Aldrich syndrome protein family member 3	0.987	-0.018878	0.133254	-0.171337	0.698755	0.0483203	0.0724791	-0.788167	0.0513325	-0.29872	0.644719	-0.0787941	0.0107771	-0.422644	-0.171337	-0.247174	Down	0.00038702	0.00437276
	Q92561	PHYHIP	Phytanoyl-CoA hydroxylase-interacting protein	0.952	-0.0709665	0.0604745	-0.165111	0.0620225	0.241104	0.0457096	0.43344	0.0195993	-0.206872	0.0408163	-0.199385	0.037202	-0.230503	-0.165111	-0.0283276	Down	0.000393259	0.00442733
	P21283	ATP6V1C1	V-type proton ATPase subunit C 1	0.921	-0.118727	0.492545	0.0738491	0.281839	-0.0722287	0.311926	-0.224889	0.00354062	-0.297019	0.00655056	-0.296649	0.330049	-0.113006	-0.118727	-0.14981	Down	0.000400292	0.00449845
	Q9UQ16-2	DNM3	Dynamin-3	NA	NA	NA	NA	NA	NA	NA	NA	0.0130288	-0.16389	0.00272109	-0.214407	0.982553	0.00368326	-0.16389	-0.124871	Down	0.00040161	0.0045052
	Q9H115	NAPB	Beta-soluble NSF attachment protein	0.947	-0.0785637	0.498786	0.0536446	0.743863	0.0855189	0.272484	-0.293625	0.00265031	-0.473298	0.00674444	-0.194958	0.504574	-0.0845256	-0.0845256	-0.14083	Down	0.000407944	0.0045681
	P23588	EIF4B	Eukaryotic translation initiation factor 4B	0.942	-0.086201	0.447376	-0.122268	0.21383	-0.122452	0.0229119	-0.64259	0.00149818	-0.430017	0.645112	0.0747115	0.179536	-0.181057	-0.122452	-0.215696	Down	0.000411854	0.0045955
	P62714	PPP2CB	Serine/threonine-protein phosphatase 2A catalytic subunit beta isoform	1.03	0.0426443	NA	NA	0.136117	-0.0974745	0.0594795	-0.36301	NA	NA	NA	NA	0.0024793	-0.314305	-0.20589	-0.183036	Down	0.000413211	0.00460247
	Q9Y3A5	SBDS	Ribosome maturation protein SBDS	1.054	0.0758749	0.0760039	-0.449072	0.00745198	-0.656232	0.280868	-0.294683	0.00201333	-0.476096	0.0566432	-0.49765	0.338102	0.172066	-0.449072	-0.303684	Down	0.000437826	0.0048594
	Q9H1E3	NUCKS1	Nuclear ubiquitous casein and cyclin-dependent kinase substrate 1 OS=Homo sapiens GN=NUCKS1 PE=1 SV=1	1.059	0.0827026	0.136598	-0.57281	NA	NA	NA	NA	0.00265854	-0.518906	0.029189	-0.322179	0.857187	0.0592167	-0.322179	-0.254395	Down	0.000439879	0.00487357
	Q99717	SMAD5	Mothers against decapentaplegic homolog 5	NA	NA	NA	NA	0.593113	0.0192328	0.407492	-0.0497747	NA	NA	NA	NA	0.000411493	-2.17141	-0.0497747	-0.733984	Down	0.000464463	0.00511887
	Q08174-2	PCDH1	Protocadherin-1	NA	NA	NA	NA	NA	NA	NA	NA	0.00331594	-0.268179	0.058941	-0.224668	0.221428	-0.114641	-0.224668	-0.202496	Down	0.000468817	0.00515781
	P61981	YWHAG	14-3-3 protein gamma	0.945	-0.0816138	0.826912	-0.0197887	0.514082	-0.00644576	0.255233	0.457404	0.0372299	-0.158565	0.000198347	-0.210421	0.420964	-0.140818	-0.0816138	-0.0228926	Down	0.000473743	0.00520289
	Q92945	KHSRP	Far upstream element-binding protein 2	0.955	-0.0664274	0.0510987	-0.3237	0.292854	0.0771617	0.0810924	0.566348	0.0172602	-0.197911	0.719471	0.0413855	0.00229418	-0.683612	-0.0664274	-0.083822	Down	0.000512546	0.00558995
	Q3KQV9	UAP1L1	UDP-N-acetylhexosamine pyrophosphorylase-like protein 1	1.132	0.178874	NA	NA	0.0420548	-0.370564	0.424795	-0.0660222	NA	NA	NA	NA	0.000447906	-1.29501	-0.218293	-0.38818	Down	0.00052102	0.00567253
	P37840	SNCA	Alpha-synuclein	0.776	-0.365871	0.483985	0.109399	0.640569	-0.0854424	0.116834	0.369173	0.000125984	-0.389133	0.00843158	-0.276211	0.309274	0.161272	-0.0854424	-0.0681162	Down	0.00052472	0.00570292
	Q9NQW6	ANLN	Anillin	1.016	0.0229004	0.38073	-0.551077	0.0012819	-0.6029	0.00917017	-1.19101	NA	NA	NA	NA	0.0145581	-0.685652	-0.6029	-0.601548	Down	0.000537279	0.00582933
	P26641	EEF1G	Elongation factor 1-gamma	0.83	-0.268817	0.426362	-0.150801	0.51987	0.0086019	0.277115	-0.399517	0.973054	-0.00271549	0.00816043	-0.170299	0.00574996	-0.432367	-0.170299	-0.202273	Down	0.000545437	0.00590764
	O00750	PIK3C2B	Phosphatidylinositol 4-phosphate 3-kinase C2 domain-containing subunit beta	NA	NA	NA	NA	0.118135	-0.109724	0.192713	-0.273175	NA	NA	NA	NA	0.00104745	-1.73965	-0.273175	-0.707516	Down	0.00054977	0.00594043
	P40123	CAP2	Adenylyl cyclase-associated protein 2	0.949	-0.07552	0.0195821	-0.259311	0.225115	-0.128824	0.0624499	-0.603108	0.0238123	-0.182568	0.227162	-0.0781402	0.846433	-0.0265614	-0.128824	-0.193433	Down	0.000561122	0.00604626
	Q8N573	OXR1	Oxidation resistance protein 1	1.031	0.0440443	0.869025	0.0196209	0.569198	0.0223569	0.118066	-0.711688	0.0277604	-0.180302	0.101624	-0.151377	0.0154101	-0.357845	-0.151377	-0.187884	Down	0.000576758	0.00617239
	Q6PUV4	CPLX2	Complexin-2	1.043	0.0607392	0.78611	0.0500057	0.0703446	0.282441	0.62851	-0.127879	0.0276185	-0.247932	0.00381013	-0.401852	0.0735108	-0.314556	-0.127879	-0.0998617	Down	0.000584056	0.00622927
	P78356	PIP4K2B	Phosphatidylinositol 5-phosphate 4-kinase type-2 beta	1.008	0.0114956	0.0553416	-0.271085	0.38658	0.0371698	0.375217	0.0735545	0.00405348	-0.380824	0.0763469	-0.278532	0.213165	-0.113298	-0.113298	-0.131646	Down	0.000586311	0.00624272
	Q13303	KCNAB2	Voltage-gated potassium channel subunit beta-2	0.963	-0.0543923	0.746566	-0.0707722	0.275374	0.0537686	0.389225	0.0564644	0.00212903	-0.80648	0.565601	-0.189453	0.00411816	-0.346735	-0.0707722	-0.193943	Down	0.000588694	0.00625748
	O75061	DNAJC6	Putative tyrosine-protein phosphatase auxilin	0.972	-0.0409718	0.0621683	-0.288255	0.159996	-0.10474	0.0173799	-0.663592	NA	NA	NA	NA	0.0529634	-0.258585	-0.258585	-0.271229	Down	0.000593968	0.00630288
	Q9UH03	SEPTIN3	Neuronal-specific septin-3	1	0	0.814074	0.0309887	0.524021	0.00689584	0.195996	-0.509253	0.000705882	-0.21892	0.394692	-0.0652716	0.0986766	-0.238325	-0.0652716	-0.141984	Down	0.000620436	0.00653358
	P35609-2	ACTN2	Alpha-actinin-2	NA	NA	NA	NA	NA	NA	NA	NA	0.0109121	-0.237915	0.110914	-0.234249	0.0498309	-0.36987	-0.237915	-0.280678	Down	0.000620909	0.00653358
	P78310	CXADR	Coxsackievirus and adenovirus receptor	1.096	0.132248	0.0774006	-1.00043	0.0187736	-0.231987	0.412856	-0.0703476	0.00321176	-0.692028	0.27076	-0.831917	0.239178	-0.260874	-0.260874	-0.422191	Down	0.000639244	0.00670406
	Q9BRQ6	CHCHD6	MICOS complex subunit MIC25	1.103	0.141433	0.0335933	-0.37039	0.130069	-0.125857	0.0339133	-0.666626	0.0240129	-0.347391	0.373334	-0.10987	0.684087	-0.0604842	-0.125857	-0.219884	Down	0.000663919	0.00695123
	O95782	AP2A1	AP-2 complex subunit alpha-1	0.978	-0.0320936	0.334497	0.0538914	0.08379	-0.129948	0.0327565	-1.21613	0.0491064	-0.270565	0.00982368	-0.24452	0.268129	-0.149923	-0.149923	-0.284184	Down	0.000668948	0.00699223
	Q8NHP6	MOSPD2	Motile sperm domain-containing protein 2	1.147	0.197865	NA	NA	0.00787943	-0.364982	0.114892	-0.582749	NA	NA	NA	NA	0.00219076	-1.02416	-0.473865	-0.443505	Down	0.000671639	0.0070087
	Q6PKG0	LARP1	La-related protein 1	1.065	0.0908534	0.0184238	-1.22656	0.459902	-0.011837	0.0922159	-0.418283	0.0237997	-0.35071	0.501509	-0.12106	0.363014	-0.115391	-0.12106	-0.30757	Down	0.000690723	0.00719589
	Q8WWI5	SLC44A1	Choline transporter-like protein 1	1.247	0.318461	0.224986	-0.195423	0.0259855	-0.3995	0.223901	-0.271478	NA	NA	NA	NA	0.00140738	-0.753992	-0.271478	-0.260386	Down	0.00071167	0.00740184
	O75781	PALM	Paralemmin-1	0.997	-0.00433459	0.388534	-0.117698	0.862116	0.143098	0.172683	-0.329629	0.000121212	-0.283109	0.699216	0.0422077	0.729151	-0.0428048	-0.0428048	-0.0846101	Down	0.000715593	0.00741808
	O43426	SYNJ1	Synaptojanin-1	0.978	-0.0320936	0.00190349	-0.278954	0.31534	-0.13136	0.14288	-1.15567	NA	NA	NA	NA	NA	NA	-0.205157	-0.39952	Down	0.00072046	0.00745623
	P30086	PEBP1	Phosphatidylethanolamine-binding protein 1	0.859	-0.21927	0.18045	0.0908718	0.313285	0.091256	0.128446	0.406078	0.00754157	-0.137686	0.000567742	-0.258834	0.550704	-0.0987821	-0.0987821	-0.0180524	Down	0.000737678	0.00759687
	Q9UDT6	CLIP2	CAP-Gly domain-containing linker protein 2	1.041	0.0579701	0.0217664	-0.275363	0.549899	0.0187615	0.15527	-0.539355	0.185835	-0.144344	0.0482903	-0.152827	0.264509	-0.0978503	-0.144344	-0.161858	Down	0.000737171	0.00759687
	P19367	HK1	Hexokinase-1	0.987	-0.018878	0.0877421	0.050256	0.0159809	-0.270143	0.0598609	-0.82025	0.00391328	-0.16215	0.0197996	-0.109039	0.974457	-0.00564096	-0.109039	-0.190835	Down	0.000779849	0.00797885
	Q8IU85	CAMK1D	Calcium/calmodulin-dependent protein kinase type 1D	0.927	-0.109359	0.0298239	-0.245712	0.0895407	0.288618	0.0804674	0.433041	0.00209709	-0.731612	0.127932	-0.417559	0.575674	-0.0659154	-0.109359	-0.121214	Down	0.00079336	0.00806454
	Q5TF21	SOGA3	Protein SOGA3	1.023	0.0328061	0.478763	-0.0890244	0.568584	0.0199959	0.0346876	-0.643586	0.00466327	-0.404383	0.251409	-0.0872381	0.4708	-0.0760154	-0.0872381	-0.178206	Down	0.000815256	0.00826038
	Q99946	PRRT1	Proline-rich transmembrane protein 1	1.117	0.159629	NA	NA	0.856283	-0.217117	0.11941	0.543779	0.000634361	-0.651432	0.0135412	-0.463743	0.294277	0.182519	-0.0287441	-0.0743941	Down	0.000847261	0.00851599
	Q2KHT3	CLEC16A	Protein CLEC16A	1.177	0.235114	NA	NA	0.531713	-0.00551575	0.0542204	0.380176	NA	NA	NA	NA	0.000168958	-1.64749	0.114799	-0.259429	Down	0.000855298	0.00858304
	P47736-2	RAP1GAP	Rap1 GTPase-activating protein 1	NA	NA	NA	NA	NA	NA	NA	NA	0.0862346	-0.258641	0.0522937	-0.238912	0.0205953	-0.502754	-0.258641	-0.333435	Down	0.000893118	0.00891231
	Q0IIM8	TBC1D8B	TBC1 domain family member 8B	NA	NA	NA	NA	0.00740373	-0.566107	0.189694	-0.258816	NA	NA	NA	NA	0.0018632	-0.679579	-0.566107	-0.501501	Down	0.000913119	0.00906195
	Q9Y2K5	R3HDM2	R3H domain-containing protein 2	1.167	0.222805	NA	NA	0.165421	0.17819	0.33544	0.163857	NA	NA	NA	NA	0.000215832	-1.42716	0.171023	-0.215577	Down	0.0009267	0.00918223
	O94830	DDHD2	Phospholipase DDHD2	1.118	0.16092	NA	NA	0.0451643	-0.189567	0.0385042	-0.401868	NA	NA	NA	NA	0.00951354	-0.404596	-0.295718	-0.208778	Down	0.000943098	0.00929911
	Q9NS86	LANCL2	LanC-like protein 2	1.092	0.126973	0.210769	0.150487	0.180999	-0.120975	0.163466	-0.228085	0.06229	-0.383567	0.0288782	-0.498186	0.0215315	-0.256531	-0.228085	-0.172841	Down	0.000956101	0.00939941
	O95757	HSPA4L	Heat shock 70 kDa protein 4L	0.967	-0.0484122	0.0653677	-0.27131	0.835937	0.122585	0.145951	-0.378724	0.19404	-0.123372	0.0219531	-0.321226	0.283263	-0.120896	-0.123372	-0.163051	Down	0.000967729	0.00948405
	P16615	ATP2A2	Sarcoplasmic/endoplasmic reticulum calcium ATPase 2	0.947	-0.0785637	0.136847	-0.135887	0.586379	0.0428684	0.260892	-0.539075	0.0127322	-0.149822	0.0500666	-0.143287	0.509125	-0.0711033	-0.135887	-0.153553	Down	0.000972461	0.00951558
	Q2M2I8	AAK1	AP2-associated protein kinase 1	1.068	0.0949116	0.205955	-0.110462	0.870865	0.131935	0.135191	-0.294476	0.00855794	-0.384478	0.88538	-0.0327736	0.055417	-0.228645	-0.110462	-0.117712	Down	0.000979024	0.00953524
	P07900	HSP90AA1	Heat shock protein HSP 90-alpha	0.899	-0.153607	0.147332	-0.108836	0.0851906	-0.236313	0.32296	-0.336791	0.261661	-0.0916705	0.00347097	-0.18939	0.270378	-0.184829	-0.184829	-0.185919	Down	0.000978592	0.00953524
	Q8IYM9	TRIM22	E3 ubiquitin-protein ligase TRIM22	NA	NA	NA	NA	0.88851	-0.140169	0.267383	0.194496	NA	NA	NA	NA	0.000221413	-2.26544	-0.140169	-0.737036	Down	0.000983241	0.00953552
	Q9H4G4	GLIPR2	Golgi-associated plant pathogenesis-related protein 1	1.067	0.0935602	0.748388	-0.0608665	0.00888458	-0.49231	0.136863	-0.34678	0.0135835	-0.407539	0.978342	-0.0151147	0.00869572	-0.591115	-0.34678	-0.260024	Down	0.000988129	0.0095646
	Q14141	SEPTIN6	Septin-6 OS=Homo sapiens GN=SEPT6 PE=1 SV=4	0.979	-0.0306192	0.848764	0.0373222	NA	NA	NA	NA	0.00107692	-0.381882	0.0525288	-0.281301	0.516288	-0.115272	-0.115272	-0.15435	Down	0.000991636	0.00958378
	P62993	GRB2	Growth factor receptor-bound protein 2	0.955	-0.0664274	0.0504432	-0.167206	0.363572	-0.0339214	0.164265	-0.396027	0.013825	-0.198796	0.73089	0.0406578	0.0839204	-0.255267	-0.167206	-0.153855	Down	0.00101085	0.00975444
	Q8NFP9	NBEA	Neurobeachin	1.107	0.146655	0.0584142	-1.39901	0.855975	0.147044	0.222057	-0.228802	NA	NA	NA	NA	0.00838965	-0.370187	-0.228802	-0.34086	Down	0.00102001	0.00982774
	P78417	GSTO1	Glutathione S-transferase omega-1	0.866	-0.207561	0.0441967	-0.202046	0.0394326	-0.365846	0.11476	-0.646773	0.03736	-0.268354	0.0364258	-0.386534	0.177193	0.245822	-0.268354	-0.261613	Down	0.00103442	0.00995139
	P04899	GNAI2	Guanine nucleotide-binding protein G(i) subunit alpha-2	0.995	-0.00723157	0.0155952	0.350231	5.12966e-06	-0.510677	0.0861834	-0.590477	0.00678505	-0.330652	0.0307171	-0.175178	NA	NA	-0.252915	-0.210664	Down	0.00103835	0.00997329
	Q13123	IK	Protein Red	1.002	0.00288251	NA	NA	0.227801	0.102594	0.174978	0.246462	NA	NA	NA	NA	0.000225644	-2.416	0.0527384	-0.516015	Down	0.00104817	0.0100375
	Q92796	DLG3	Disks large homolog 3	1.065	0.0908534	0.0024476	-0.369543	0.00904789	0.278102	0.415332	0.063225	0.480319	-0.153114	0.55636	0.197672	0.00482391	-0.339015	0.063225	-0.033117	Down	0.00105849	0.0101055
	Q15257	PTPA	Serine/threonine-protein phosphatase 2A activator	0.943	-0.0846703	0.080898	-0.183217	0.233307	-0.16475	0.49559	-0.0062232	0.0310134	-0.741716	0.0151471	-0.607618	0.688196	-0.0667353	-0.16475	-0.26499	Down	0.00105773	0.0101055
	Q15555	MAPRE2	Microtubule-associated protein RP/EB family member 2	0.952	-0.0709665	0.238629	-0.184059	0.252792	0.116285	0.134432	0.412629	0.0622149	-0.171148	0.000678363	-0.30484	0.70752	-0.0386513	-0.0709665	-0.0343929	Down	0.00107794	0.010268
	O94826	TOMM70	Mitochondrial import receptor subunit TOM70	0.944	-0.0831412	0.0285421	-0.349979	0.360757	-0.111678	0.145373	-1.09569	0.0131635	-0.4455	0.433168	-0.12926	0.570094	-0.0738508	-0.12926	-0.327015	Down	0.00108974	0.010341
	Q9Y375	NDUFAF1	Complex I intermediate-associated protein 30, mitochondrial	1.128	0.173767	NA	NA	0.761426	-0.0982357	0.294623	0.207884	NA	NA	NA	NA	0.000254445	-4.9732	0.0377657	-1.17245	Down	0.0010988	0.0104112
	Q13630	GFUS	GDP-L-fucose synthase	1.195	0.257011	0.11934	-0.888371	0.00414008	-0.34102	0.42108	-0.0670966	0.000637168	-0.359437	0.21722	-0.275952	0.0165986	0.471925	-0.275952	-0.171849	Down	0.00110823	0.0104848
	Q86VP6	CAND1	Cullin-associated NEDD8-dissociated protein 1	0.98	-0.0291463	0.100377	-0.115646	0.439842	-0.0203608	0.209875	-0.351469	0.146619	-0.0931673	0.111506	-0.117346	0.0404449	-0.242545	-0.115646	-0.138526	Down	0.00111633	0.0105297
	Q92797	SYMPK	Symplekin	1.029	0.041243	NA	NA	0.0646714	0.171194	0.0554079	0.460019	NA	NA	NA	NA	0.000231065	-3.5179	0.106218	-0.711362	Down	0.00113388	0.0106633
	P61020	RAB5B	Ras-related protein Rab-5B	1.105	0.144046	0.0403669	0.336036	0.771515	-0.113622	0.333831	0.119788	0.00323977	-0.282588	0.0120093	-0.172936	0.112549	-0.192907	-0.113622	-0.0231689	Down	0.00113831	0.0106888
	Q8N126	CADM3	Cell adhesion molecule 3	1.016	0.0229004	0.575003	-0.0292545	0.267217	-0.108008	0.46008	-0.0214289	0.0167629	-0.356974	0.00237722	-0.351955	0.630977	0.0535065	-0.0292545	-0.113031	Down	0.0011463	0.0107318
	Q6F5E8	CARMIL2	Capping protein, Arp2/3 and myosin-I linker protein 2	1.045	0.0635029	0.0592365	-0.474745	0.862665	-0.125893	0.0702729	0.882018	0.00414815	-0.303545	0.0525857	-0.196679	0.585194	-0.0930584	-0.125893	-0.0354856	Down	0.00115575	0.0108042
	Q96RL7	VPS13A	Vacuolar protein sorting-associated protein 13A	1.153	0.205393	NA	NA	0.0475698	-0.203399	0.00980802	-0.995417	NA	NA	NA	NA	0.0469332	-0.189876	-0.196637	-0.295825	Down	0.00115885	0.010817
	O14775	GNB5	Guanine nucleotide-binding protein subunit beta-5	1.006	0.00863031	0.240415	-0.136644	0.475059	-0.00894134	0.220664	-0.268056	0.270704	-0.322885	0.094757	-0.34697	0.0112234	-0.30457	-0.268056	-0.197062	Down	0.00119581	0.011109
	Q9UNS2	COPS3	COP9 signalosome complex subunit 3	0.984	-0.0232698	0.244432	0.174945	0.0567879	-0.187171	0.276114	-0.17973	0.257846	-0.231128	0.00195238	-0.25854	0.0629185	-0.382428	-0.187171	-0.155332	Down	0.00120052	0.0111234
	Q00535	CDK5	Cyclin-dependent-like kinase 5	0.932	-0.101598	0.0083775	-0.333925	0.11016	0.226498	0.0483162	0.505431	0.054762	-0.430999	0.279729	-0.14913	0.0617883	-0.173258	-0.14913	-0.0652832	Down	0.00120763	0.0111564
	Q93045	STMN2	Stathmin-2	1.101	0.138814	0.616937	0.12384	0.105145	-0.248643	0.467965	-0.0270044	0.00134815	-0.624592	0.0121204	-0.460718	0.527782	0.110377	-0.0270044	-0.141132	Down	0.00121311	0.0111905
	Q13363	CTBP1	C-terminal-binding protein 1	0.861	-0.215915	0.00509336	-0.180661	0.0319849	-0.195394	0.192951	-0.387879	0.24882	-0.144697	0.779578	-0.0235843	0.0822463	-0.292696	-0.195394	-0.205832	Down	0.00121945	0.011216
	P54578	USP14	Ubiquitin carboxyl-terminal hydrolase 14	0.978	-0.0320936	0.637203	-0.041457	0.233581	-0.13904	0.573582	0.110923	0.000191489	-0.443439	0.265176	-0.120596	0.3443	-0.127918	-0.120596	-0.113374	Down	0.00123171	0.0112958
	Q99719-2	SEPTIN5	Septin-5	NA	NA	NA	NA	NA	NA	NA	NA	0.0610724	-0.218003	0.689268	-0.0692447	0.00334406	-0.426059	-0.218003	-0.237769	Down	0.00126473	0.0115648
	Q8NC44	RETREG2	Reticulophagy regulator 2	1.068	0.0949116	0.854454	-0.07896	0.401845	-0.0285311	0.0748632	-0.692727	NA	NA	NA	NA	0.00220858	-0.468041	-0.07896	-0.23467	Down	0.00126853	0.0115827
	P07814	EPRS1	Bifunctional glutamate/proline--tRNA ligase	1.045	0.0635029	0.00863694	-0.309708	0.57366	0.0277266	0.136725	-0.430037	0.156852	-0.160809	0.0858286	-0.200606	0.915554	0.0109998	-0.160809	-0.142704	Down	0.00130884	0.0119334
	P50750	CDK9	Cyclin-dependent kinase 9	1.053	0.0745054	NA	NA	0.635337	-0.038164	0.0503409	0.387736	NA	NA	NA	NA	0.000272447	-0.910311	0.0181707	-0.121558	Down	0.00131822	0.0119847
	Q9HCH3	CPNE5	Copine-5	1.012	0.0172093	0.269414	0.38193	0.0790506	-0.19804	0.0735299	-0.620155	0.929413	-0.0172392	0.000804348	-0.453501	0.183708	-0.147384	-0.147384	-0.148169	Down	0.00132213	0.0120024
	O75334	PPFIA2	Liprin-alpha-2	1.067	0.0935602	0.00692368	-0.345916	0.189875	0.132265	0.235607	0.214179	0.0714853	-0.26754	0.455303	-0.089578	0.04421	-0.186116	-0.089578	-0.0641638	Down	0.00132788	0.0120372
	P62760	VSNL1	Visinin-like protein 1	0.888	-0.171368	0.218134	0.249897	0.616636	0.0257738	0.278333	-0.151258	0.227212	-0.139898	0.000621118	-0.291753	0.255604	-0.159908	-0.151258	-0.0912163	Down	0.00134539	0.0121433
	Q9BTD8	RBM42	RNA-binding protein 42	0.999	-0.00144342	NA	NA	0.114587	0.200921	0.0342552	0.99123	NA	NA	NA	NA	0.00027633	-2.64663	0.0997386	-0.363981	Down	0.001345	0.0121433
	P53396	ACLY	ATP-citrate synthase	0.983	-0.0247367	0.31746	-0.142072	0.108539	-0.19971	0.237313	-0.549952	0.942266	-0.00724182	0.00133333	-0.222959	0.199715	-0.185392	-0.185392	-0.190295	Down	0.00140162	0.0125785
	P49588	AARS1	Alanine--tRNA ligase, cytoplasmic	0.969	-0.0454314	0.706518	0.0197212	0.495128	-0.00174168	0.352077	-0.145224	0.000287081	-0.342069	0.357006	-0.0824265	0.412782	-0.0716647	-0.0716647	-0.0955479	Down	0.00142157	0.0127394
	O60884	DNAJA2	DnaJ homolog subfamily A member 2	0.971	-0.0424568	0.0216081	-0.294862	0.125686	-0.144945	0.167206	-0.439303	0.22547	-0.186251	0.0184066	-0.27707	0.679408	0.0454036	-0.186251	-0.191355	Down	0.00145078	0.0129642
	P07333	CSF1R	Macrophage colony-stimulating factor 1 receptor	1.224	0.291604	NA	NA	0.000762679	-0.408655	0.00293774	-1.08802	NA	NA	NA	NA	NA	NA	-0.408655	-0.401691	Down	0.00146887	0.0131
	P83731	RPL24	60S ribosomal protein L24	0.937	-0.093879	0.428691	-0.187212	0.0167118	0.302115	0.0415583	0.57701	0.000433962	-0.556535	0.189205	-0.350438	0.298892	-0.16176	-0.16176	-0.0672425	Down	0.00149419	0.0132765
	P46459	NSF	Vesicle-fusing ATPase	0.926	-0.110916	0.176749	-0.0921371	0.622858	0.0689519	0.287325	-0.399759	0.0230724	-0.228711	0.013872	-0.193744	0.713302	0.0579017	-0.110916	-0.128345	Down	0.00151082	0.0133864
	Q8IW35	CEP97	Centrosomal protein of 97 kDa	1.118	0.16092	NA	NA	0.0448071	0.151492	0.38902	0.0668547	NA	NA	NA	NA	0.000387779	-1.76059	0.109173	-0.345332	Down	0.00152499	0.0134929
	Q15427	SF3B4	Splicing factor 3B subunit 4	1.043	0.0607392	NA	NA	0.0139928	0.193476	0.0250365	1.37923	NA	NA	NA	NA	0.000321143	-2.16791	0.127108	-0.133615	Down	0.00154587	0.01365
	P11441	UBL4A	Ubiquitin-like protein 4A OS=Homo sapiens GN=UBL4A PE=1 SV=1	0.926	-0.110916	0.163017	-0.406149	NA	NA	NA	NA	0.0836499	-0.10741	0.182205	-0.0854465	0.0245229	-0.269229	-0.110916	-0.19583	Down	0.00158101	0.0139297
	Q9HC38	GLOD4	Glyoxalase domain-containing protein 4	0.867	-0.205896	0.939289	-0.0099865	0.2897	-0.101207	0.299019	-0.296908	0.00435602	-0.274644	0.0509748	-0.179737	NA	NA	-0.192817	-0.178063	Down	0.00160998	0.0141453
	P13861	PRKAR2A	cAMP-dependent protein kinase type II-alpha regulatory subunit	0.84	-0.251539	0.00707677	-0.215993	0.485587	-0.00324254	0.345509	-0.16181	0.196609	-0.141593	0.0939467	-0.2156	0.5062	-0.0831698	-0.16181	-0.153278	Down	0.00161379	0.0141559
	P0DP58-2	LYNX1	Ly-6/neurotoxin-like protein 1	NA	NA	NA	NA	NA	NA	NA	NA	0.0476368	-0.925448	0.00426994	-0.983704	0.929018	-0.0292699	-0.925448	-0.646141	Down	0.00161569	0.0141559
	Q8TF74	WIPF2	WAS/WASL-interacting protein family member 2 OS=Homo sapiens GN=WIPF2 PE=1 SV=1	1.063	0.0881416	NA	NA	NA	NA	NA	NA	0.0221173	-0.473799	0.317742	-0.256792	0.0273744	-0.313728	-0.28526	-0.239044	Down	0.00163982	0.0143074
	Q99490	AGAP2	Arf-GAP with GTPase, ANK repeat and PH domain-containing protein 2	1.021	0.0299829	0.303632	-0.177515	0.714332	0.122056	0.254068	-0.24875	0.0260283	-0.252795	0.167486	-0.158278	0.0696401	-0.167393	-0.167393	-0.121813	Down	0.00164285	0.014314
	Q9H492	MAP1LC3A	Microtubule-associated proteins 1A/1B light chain 3A	0.934	-0.0985055	0.775102	0.0327782	0.0339141	-0.253198	0.278885	-0.32539	0.00265443	-0.657391	0.099822	-0.450885	0.260022	-0.197069	-0.253198	-0.278523	Down	0.00164888	0.0143466
	Q14289	PTK2B	Protein-tyrosine kinase 2-beta	1.092	0.126973	0.0164189	-0.366797	0.762039	0.114994	0.255763	-0.264785	0.716826	-0.0647837	0.0480646	-0.199037	0.163607	-0.130456	-0.130456	-0.111985	Down	0.00165588	0.0143876
	O14576	DYNC1I1	Cytoplasmic dynein 1 intermediate chain 1	0.986	-0.0203404	0.404576	-0.164206	0.0126672	-0.339137	0.0917519	-0.504268	0.00315976	-0.262735	0.192944	-0.12601	0.941037	0.00825555	-0.164206	-0.201206	Down	0.00167105	0.0144994
	O43674	NDUFB5	NADH dehydrogenase [ubiquinone] 1 beta subcomplex subunit 5, mitochondrial	1.049	0.0690147	0.297515	0.5488	0.384079	-0.0609224	0.314395	-0.263728	0.000604444	-0.994543	0.400488	-0.170955	0.191568	-0.177326	-0.170955	-0.149952	Down	0.00171496	0.0148189
	Q99996	AKAP9	A-kinase anchor protein 9	1.046	0.0648829	NA	NA	0.000306589	0.567569	0.0622282	0.412996	NA	NA	NA	NA	0.00037211	-1.27865	0.238939	-0.0583005	Down	0.00173435	0.0149454
	O60502	OGA	Protein O-GlcNAcase	1.03	0.0426443	0.0523026	-0.465287	0.0430878	-0.169066	0.05244	-0.693909	0.0730644	-0.303966	0.0947819	-0.158809	0.669855	0.0583928	-0.169066	-0.241429	Down	0.00173752	0.0149522
	O75569	PRKRA	Interferon-inducible double-stranded RNA-dependent protein kinase activator A	0.949	-0.07552	0.587273	0.202576	0.0426739	0.258168	0.0956753	0.461581	0.00609157	-0.600094	0.0480065	-0.580606	0.0322458	-0.431134	-0.07552	-0.10929	Down	0.0017428	0.0149771
	P62140	PPP1CB	Serine/threonine-protein phosphatase PP1-beta catalytic subunit	0.847	-0.239566	0.455228	0.0914986	0.149244	-0.0974987	0.336162	-0.108451	0.00200656	-0.473863	0.0480583	-0.271713	0.508552	-0.059177	-0.108451	-0.165539	Down	0.00174774	0.0149991
	P31150	GDI1	Rab GDP dissociation inhibitor alpha	0.925	-0.112475	0.984828	0.00174217	0.0264673	-0.3814	0.120145	-1.3011	0.00258462	-0.244893	0.0490787	-0.129452	0.340034	0.157348	-0.129452	-0.287176	Down	0.00175866	0.0150517
	Q8IVI9	NOSTRIN	Nostrin	0.973	-0.0394883	NA	NA	0.00506935	-0.367542	0.0560669	-0.68095	NA	NA	NA	NA	0.0131082	-0.388228	-0.377885	-0.369052	Down	0.00176422	0.0150787
	P39023	RPL3	60S ribosomal protein L3	0.949	-0.07552	0.165097	-1.08046	6.93234e-06	0.551155	0.211483	0.266351	0.379882	-0.184831	0.00627429	-0.414078	0.0377414	-0.347633	-0.184831	-0.183574	Down	0.00180291	0.0153675
	Q684P5	RAP1GAP2	Rap1 GTPase-activating protein 2	1.039	0.0551957	0.0794801	-0.824928	0.490506	-0.00301487	0.0614741	-0.3719	NA	NA	NA	NA	0.044385	-0.292372	-0.292372	-0.287404	Down	0.00181096	0.0154152
	P18124	RPL7	60S ribosomal protein L7	0.989	-0.0159576	0.0692752	-0.274631	0.00157027	0.580166	0.271121	0.218423	0.061526	-0.42876	0.0084282	-0.441666	0.439862	-0.102444	-0.102444	-0.06641	Down	0.00184059	0.0156251
	Q15056	EIF4H	Eukaryotic translation initiation factor 4H	1.089	0.123004	0.00139077	-0.243831	0.210537	0.0922697	0.131386	0.27867	0.0175873	-0.261971	0.631869	-0.0514607	0.961352	-0.00500349	-0.00500349	-0.00976038	Down	0.00186268	0.0157913
	P10644	PRKAR1A	cAMP-dependent protein kinase type I-alpha regulatory subunit	0.95	-0.0740006	0.187981	-0.215073	0.000689858	-0.383378	0.0549937	-0.442337	0.0797905	-0.145442	0.645371	0.063212	0.0253772	-0.246873	-0.215073	-0.20627	Down	0.00189183	0.0159953
	Q2TAZ0	ATG2A	Autophagy-related protein 2 homolog A	1.341	0.423309	NA	NA	0.578782	0.0169009	0.0552031	-0.375556	NA	NA	NA	NA	0.0147469	-1.96555	-0.179327	-0.475223	Down	0.00193337	0.0162172
	Q6UXD5	SEZ6L2	Seizure 6-like protein 2	1.146	0.196607	NA	NA	0.782938	0.11066	0.109688	-0.509383	0.0371568	-0.529972	0.0838187	-0.789519	0.23889	-0.149801	-0.329592	-0.278568	Down	0.00198437	0.0165329
	Q8NFU3	TSTD1	Thiosulfate:glutathione sulfurtransferase	0.917	-0.125006	0.256783	0.195104	0.653425	-0.063748	0.401653	0.0884715	3.57143e-05	-0.615103	0.165205	-0.19819	0.124936	0.388173	-0.063748	-0.0471853	Down	0.00201165	0.016738
	P09104	ENO2	Gamma-enolase	0.913	-0.131313	0.0571621	0.398775	0.746131	0.103901	0.404548	-0.134355	0.306988	-0.0859447	0.000193548	-0.317033	0.666034	-0.117221	-0.117221	-0.0404558	Down	0.002025	0.0168268
	Q66K74	MAP1S	Microtubule-associated protein 1S	1.038	0.0538064	0.241029	-0.114252	0.0360726	0.139199	0.543946	-0.0251188	0.0832169	-0.286591	0.010134	-0.282138	0.282739	-0.0951099	-0.0951099	-0.0871721	Down	0.00203251	0.0168669
	Q9UPX8	SHANK2	SH3 and multiple ankyrin repeat domains protein 2	1.105	0.144046	NA	NA	0.00417085	0.594819	0.132044	0.496985	0.0157372	-1.12382	0.00870103	-1.14459	NA	NA	0.144046	-0.206512	Down	0.0020756	0.0171565
	Q9NZN3	EHD3	EH domain-containing protein 3	0.98	-0.0291463	0.182947	0.071088	0.331518	-0.0699008	0.164533	-0.446191	0.0997366	-0.194739	0.00318689	-0.291032	0.347823	-0.0792806	-0.0792806	-0.148457	Down	0.00211736	0.0174329
	Q8TCG5	CPT1C	Carnitine O-palmitoyltransferase 1, brain isoform	0.949	-0.07552	NA	NA	0.0396514	-0.182648	0.0985491	-0.47479	NA	NA	NA	NA	0.00917904	-0.651514	-0.328719	-0.346118	Down	0.00212449	0.0174687
	Q8WZ74	CTTNBP2	Cortactin-binding protein 2	1.003	0.00432161	NA	NA	0.9354	0.125449	0.158104	-0.222539	NA	NA	NA	NA	0.00575981	-0.828246	-0.109109	-0.230253	Down	0.00213721	0.0175503
	Q8N128	FAM177A1	Protein FAM177A1	1.13	0.176323	NA	NA	0.00800154	-0.265168	0.0378698	-0.398695	NA	NA	NA	NA	0.0241236	-0.380345	-0.322756	-0.216971	Down	0.00214331	0.0175774
	O75508	CLDN11	Claudin-11	0.71	-0.494109	0.437141	-0.472103	0.106975	-0.311632	0.120588	-0.667926	NA	NA	NA	NA	0.00505311	-0.920976	-0.494109	-0.573349	Down	0.00214623	0.0175784
	Q99523	SORT1	Sortilin	0.926	-0.110916	0.70658	-0.183089	0.426958	-0.0302385	0.406996	-0.0799241	0.0409803	-0.362413	0.0961161	-0.275148	0.029946	-0.231472	-0.183089	-0.181886	Down	0.00215801	0.0176289
	Q9Y4L1	HYOU1	Hypoxia up-regulated protein 1	0.938	-0.0923402	0.0684817	-0.135386	0.00557874	-0.373685	0.0477097	-0.616287	0.287981	-0.0796947	0.0514859	-0.227134	0.753514	-0.0331057	-0.135386	-0.222519	Down	0.00227716	0.0185299
	Q8TB36	GDAP1	Ganglioside-induced differentiation-associated protein 1	1.045	0.0635029	0.0917952	-0.315568	0.00117179	-0.472499	0.124112	-0.556389	0.0121174	-0.333503	0.171086	-0.162983	0.418511	0.0924702	-0.315568	-0.24071	Down	0.00231584	0.018796
	P17174	GOT1	Aspartate aminotransferase, cytoplasmic	0.89	-0.168123	0.919461	-0.00745544	0.739389	-0.108107	0.122736	0.443115	0.0218384	-0.162582	0.000719101	-0.205822	0.594118	0.0739838	-0.108107	-0.0192844	Down	0.00234999	0.0189995
	P14867	GABRA1	Gamma-aminobutyric acid receptor subunit alpha-1	1.051	0.0717627	0.0540453	-0.708562	0.00453361	0.428776	0.273848	0.241062	0.00201316	-0.453081	0.54354	-0.10164	0.378119	-0.141517	-0.10164	-0.0947426	Down	0.00237207	0.0191534
	Q92541	RTF1	RNA polymerase-associated protein RTF1 homolog	1.042	0.0593553	NA	NA	0.00269631	0.28023	0.0153893	0.589075	NA	NA	NA	NA	0.000519956	-1.96627	0.169793	-0.259403	Down	0.00238955	0.0192451
	Q8TDC3	BRSK1	Serine/threonine-protein kinase BRSK1	1.039	0.0551957	0.770353	0.196193	0.142214	0.172838	0.413356	0.0712597	0.00348169	-0.322387	0.00738043	-0.385041	0.80275	-0.0293572	0.0551957	-0.0344712	Down	0.00244555	0.0195956
	P05413	FABP3	Fatty acid-binding protein, heart	0.854	-0.227692	0.130496	-0.0926586	0.576222	0.0323698	0.313982	-0.168985	0.00217957	-0.384945	0.468744	-0.0823339	0.964735	-0.00823851	-0.0926586	-0.133212	Down	0.00245174	0.0196202
	P43487	RANBP1	Ran-specific GTPase-activating protein	0.918	-0.123434	0.377164	-0.184595	0.133159	0.15593	0.246048	0.219417	0.00381163	-0.414524	0.261788	-0.154113	0.0616546	-0.278126	-0.154113	-0.111349	Down	0.00246561	0.0196801
	Q9NZL9	MAT2B	Methionine adenosyltransferase 2 subunit beta	0.906	-0.142417	0.684887	-0.0423096	0.474486	-0.00408933	0.383077	-0.0724703	0.000774194	-0.377857	0.166536	-0.183322	0.796309	0.0320593	-0.0724703	-0.112915	Down	0.00246645	0.0196801
	Q9H1Z4	WDR13	WD repeat-containing protein 13	1.125	0.169925	0.0130995	-0.152333	0.371309	0.0397404	0.287363	0.122525	0.153767	-0.387183	0.519386	-0.145332	0.0234908	-0.261576	-0.145332	-0.0877476	Down	0.00252683	0.0201186
	Q12769	NUP160	Nuclear pore complex protein Nup160	1.055	0.077243	NA	NA	0.403342	-0.0274988	0.0511947	-0.669922	NA	NA	NA	NA	0.0217642	-1.13825	-0.348711	-0.439607	Down	0.00255876	0.0203213
	Q96HU8	DIRAS2	GTP-binding protein Di-Ras2	0.933	-0.100051	0.00693334	-0.395084	0.362795	0.0418196	0.222362	0.229828	0.13419	-0.332862	0.0574085	-0.372823	0.46318	-0.103822	-0.103822	-0.147571	Down	0.00260896	0.0206417
	O60262	GNG7	Guanine nucleotide-binding protein G(I)/G(S)/G(O) subunit gamma-7	1.133	0.180148	0.109913	-0.310932	0.160837	-0.164789	0.69346	0.123032	0.0413483	-0.346867	0.258815	-0.152194	0.0287367	-0.396277	-0.164789	-0.152554	Down	0.00261696	0.0206789
	Q6UUV9	CRTC1	CREB-regulated transcription coactivator 1	1.165	0.22033	0.0321699	-0.719708	0.0121079	0.258068	0.285272	0.160264	NA	NA	NA	NA	0.00623154	-0.370295	0.160264	-0.0902684	Down	0.00264716	0.0207868
	P50990	CCT8	T-complex protein 1 subunit theta	0.902	-0.148801	0.8107	-0.0198101	0.0117879	-0.323568	0.204793	-0.167378	0.0120397	-0.13942	0.197307	-0.0850204	0.113639	-0.204868	-0.148801	-0.155552	Down	0.00264522	0.0207868
	Q14914	PTGR1	Prostaglandin reductase 1	0.974	-0.0380063	0.953217	-0.00995216	0.223446	-0.129817	0.171089	-0.525227	0.029577	-0.446149	0.0111154	-0.619182	0.84776	-0.0499462	-0.129817	-0.259754	Down	0.00267242	0.0208907
	O94832	MYO1D	Unconventional myosin-Id	1.065	0.0908534	NA	NA	0.00799829	-0.500326	0.0653305	-1.03711	NA	NA	NA	NA	0.0179173	-0.447979	-0.474153	-0.473641	Down	0.00267369	0.0208907
	Q12756	KIF1A	Kinesin-like protein KIF1A	1.054	0.0758749	0.194679	-0.234505	0.32796	-0.042375	0.109262	-0.265357	0.00753363	-0.363009	0.657782	-0.0546389	0.441212	-0.0715781	-0.0715781	-0.136513	Down	0.00271739	0.0211532
	Q9NQ66	PLCB1	1-phosphatidylinositol 4,5-bisphosphate phosphodiesterase beta-1	0.968	-0.046921	0.196782	-0.0721138	0.915564	0.180271	0.240081	-0.372887	0.0102259	-0.254024	0.0483607	-0.131726	2.33646e-05	0.563763	-0.0721138	-0.019091	Down	0.00272669	0.0211994
	Q9UNZ2	NSFL1C	NSFL1 cofactor p47	1.007	0.0100637	0.0229789	-0.147536	0.612099	-0.0345231	0.256837	0.280492	0.00355432	-0.264463	0.733226	-0.0379421	0.460569	-0.0671194	-0.0379421	-0.0372898	Down	0.00278386	0.0215372
	Q9UBW8	COPS7A	COP9 signalosome complex subunit 7a	0.883	-0.179515	0.095646	-0.214357	0.340295	-0.0503333	0.319443	-0.156173	0.364276	-0.17618	0.640989	0.276699	0.00317561	-0.406651	-0.17618	-0.129501	Down	0.00278193	0.0215372
	P27816	MAP4	Microtubule-associated protein 4	1.068	0.0949116	0.0835081	-0.153748	0.0051396	-0.432311	0.0597108	-0.524198	0.00783186	-0.212709	0.651214	0.051486	0.927635	-0.00913055	-0.153748	-0.169385	Down	0.00281671	0.0216949
	Q8WUM0	NUP133	Nuclear pore complex protein Nup133	1.125	0.169925	NA	NA	0.737227	0.0662264	0.176177	-0.228156	NA	NA	NA	NA	0.00711787	-1.7943	-0.0809647	-0.446575	Down	0.00284275	0.0218582
	Q9BST9	RTKN	Rhotekin	1.051	0.0717627	NA	NA	0.0524995	-0.281274	0.0985906	-0.488215	NA	NA	NA	NA	0.0129024	-0.825954	-0.384744	-0.38092	Down	0.00287911	0.0220765
	P16389	KCNA2	Potassium voltage-gated channel subfamily A member 2	1.064	0.0894982	0.231009	0.36864	0.287444	-0.0675371	0.101028	-0.292835	0.137767	-0.428309	0.0271642	-0.580117	0.0757396	-0.246209	-0.246209	-0.165267	Down	0.00289147	0.0220976
	P07101	TH	Tyrosine 3-monooxygenase	1.011	0.015783	NA	NA	0.114671	-0.144808	0.00578044	-0.778262	NA	NA	NA	NA	NA	NA	-0.144808	-0.302429	Down	0.00289022	0.0220976
	O60645	EXOC3	Exocyst complex component 3	1.147	0.197865	0.579523	-0.509643	0.20914	-0.0963473	0.0274829	-0.506467	NA	NA	NA	NA	0.0245086	-0.335404	-0.335404	-0.249999	Down	0.00293784	0.0223703
	P52306	RAP1GDS1	Rap1 GTPase-GDP dissociation stimulator 1	1.022	0.0313952	0.00369055	-0.200423	0.284801	-0.0970249	0.33091	-0.255388	NA	NA	NA	NA	0.321225	-0.126113	-0.126113	-0.129511	Down	0.00294981	0.0224149
	Q86T65	DAAM2	Disheveled-associated activator of morphogenesis 2	1.131	0.177599	0.809576	0.0626465	0.0149974	-0.249325	0.132505	-0.382284	NA	NA	NA	NA	0.00250673	-0.483717	-0.249325	-0.175016	Down	0.00296896	0.0225254
	P54284	CACNB3	Voltage-dependent L-type calcium channel subunit beta-3	1.203	0.266637	NA	NA	0.123263	0.138695	0.655358	-0.106005	NA	NA	NA	NA	0.002033	-0.421107	0.016345	-0.0304451	Down	0.00300013	0.0227344
	Q9NP79	VTA1	Vacuolar protein sorting-associated protein VTA1 homolog	1.078	0.108357	0.00290622	-0.391281	0.362849	0.0411318	0.526401	-0.0171989	0.167851	-0.108411	0.728555	0.0324307	0.164519	-0.154554	-0.0171989	-0.0699321	Down	0.00301702	0.0228349
	Q7KZF4	SND1	Staphylococcal nuclease domain-containing protein 1	1.055	0.077243	0.0271711	-0.280218	0.665432	-0.0596213	0.34347	0.12895	0.373982	-0.0898281	0.306231	-0.097648	0.0105899	-0.292572	-0.0898281	-0.0876708	Down	0.00305254	0.0230622
	Q00587	CDC42EP1	Cdc42 effector protein 1	1.121	0.164786	NA	NA	0.0336023	-0.280456	0.0174337	-0.657163	NA	NA	NA	NA	0.080101	-0.388342	-0.334399	-0.290294	Down	0.0031281	0.0234927
	Q9UMX5	NENF	Neudesin OS=Homo sapiens GN=NENF PE=1 SV=1	1.023	0.0328061	0.161181	-1.05084	NA	NA	NA	NA	0.0400622	-0.282442	0.0362378	-0.416453	0.640425	-0.113226	-0.282442	-0.366032	Down	0.00316863	0.0237534
	Q96AN5	TMEM143	Transmembrane protein 143	1.198	0.260628	NA	NA	0.555132	0.0228949	0.0612586	-0.510179	NA	NA	NA	NA	0.0234299	-0.577049	-0.243642	-0.200926	Down	0.00320523	0.0239706
	P52292	KPNA2	Importin subunit alpha-1	1.194	0.255803	NA	NA	0.0617311	0.180094	0.520031	-0.013819	NA	NA	NA	NA	0.00277413	-2.0762	0.0831377	-0.41353	Down	0.00321981	0.0240509
	P18669	PGAM1	Phosphoglycerate mutase 1	0.934	-0.0985055	0.0690936	-0.0869923	0.565071	-0.0334658	0.310019	0.37591	0.490414	-0.0636512	0.000970874	-0.203856	0.940647	0.01463	-0.0636512	-0.0137045	Down	0.00322508	0.0240617
	P16949	STMN1	Stathmin	0.882	-0.181149	0.190948	0.163383	0.368636	-0.0658151	0.526998	0.0216689	0.00330233	-0.321513	0.116664	-0.148186	0.0585464	-0.448213	-0.148186	-0.139975	Down	0.00327281	0.02436
	P13797	PLS3	Plastin-3	1.073	0.10165	0.0953676	-0.413627	0.0383246	-0.460948	0.328327	-0.187251	NA	NA	NA	NA	0.0150608	-1.43259	-0.413627	-0.478554	Down	0.00342849	0.0254283
	P60866	RPS20	40S ribosomal protein S20	0.896	-0.158429	0.0576687	-0.327748	0.0175661	-0.424024	0.0512081	-0.633602	0.490378	-0.0978495	0.566622	-0.0856041	0.0801636	-0.280233	-0.280233	-0.286784	Down	0.00349297	0.0257545
	Q00577	PURA	Transcriptional activator protein Pur-alpha	0.839	-0.253257	0.210629	-0.228343	0.277717	-0.108616	0.202046	-0.250854	0.303435	-0.10105	0.205675	-0.152349	0.0249114	-0.399156	-0.228343	-0.213375	Down	0.00350768	0.0257932
	Q9Y4E6	WDR7	WD repeat-containing protein 7	1.128	0.173767	0.615621	-0.0696522	0.372842	-0.0451849	0.0509097	-0.604802	0.013948	-0.338441	0.152339	-0.12555	0.99871	-0.000158129	-0.0696522	-0.144289	Down	0.00352089	0.025839
	Q9UNA1	ARHGAP26	Rho GTPase-activating protein 26	1.041	0.0579701	0.0184436	-0.703555	0.0741191	0.20508	0.624271	-0.0744395	NA	NA	NA	NA	0.0432558	-0.276531	-0.0744395	-0.158295	Down	0.00358444	0.0262441
	A8MVW0	FAM171A2	Protein FAM171A2	1.116	0.158337	NA	NA	0.0856438	0.17373	0.128691	0.353029	0.00182192	-0.534674	0.331111	-0.235485	0.157125	-0.180491	-0.0110769	-0.0442589	Down	0.00360366	0.0263541
	Q9Y2Z0	SUGT1	Protein SGT1 homolog	1.035	0.0496308	0.193811	-0.385393	0.66874	-0.0352247	0.0925753	0.405249	0.0835467	-0.330208	0.00702732	-0.417179	0.332218	-0.150158	-0.150158	-0.123326	Down	0.00373181	0.0271334
	P01112	HRAS	GTPase HRas	1.062	0.0867838	0.264129	-0.0949959	0.0793907	-0.161548	0.314551	-0.100116	0.766713	-0.0618473	0.0114137	-0.511397	0.100002	-0.241333	-0.100116	-0.154922	Down	0.00375417	0.0272644
	Q9P2K3	RCOR3	REST corepressor 3	1.033	0.0468403	NA	NA	0.173934	0.116027	0.415802	0.0466911	NA	NA	NA	NA	0.00110017	-1.73304	0.0467657	-0.38087	Down	0.00380756	0.0275883
	Q9UI47	CTNNA3	Catenin alpha-3	1.048	0.0676387	NA	NA	0.226725	-0.0904794	0.00766951	-0.726834	NA	NA	NA	NA	NA	NA	-0.0904794	-0.249892	Down	0.00383476	0.0277534
	O75122-3	CLASP2	CLIP-associating protein 2	NA	NA	NA	NA	NA	NA	NA	NA	0.108519	-0.157678	0.267618	-0.0853031	0.0188753	-0.183961	-0.157678	-0.142314	Down	0.00387534	0.0279876
	Q9Y285	FARSA	Phenylalanine--tRNA ligase alpha subunit	0.805	-0.312939	0.0060339	-0.551803	0.509361	-0.00423068	0.332852	0.140902	0.741658	-0.0366579	0.210173	-0.212755	0.0494832	-0.377929	-0.212755	-0.19363	Down	0.00393369	0.0282739
	P42773	CDKN2C	Cyclin-dependent kinase 4 inhibitor C	NA	NA	NA	NA	0.172655	-0.0980147	0.352135	-0.109832	NA	NA	NA	NA	0.0051954	-2.54935	-0.109832	-0.919065	Down	0.00397455	0.028535
	P62701	RPS4X	40S ribosomal protein S4, X isoform	0.925	-0.112475	0.643336	-0.0916981	0.142849	0.0961977	0.31202	0.13904	0.0288862	-0.364159	0.00508333	-0.43169	0.505101	-0.101353	-0.101353	-0.123734	Down	0.00404046	0.0288762
	Q9NZJ7	MTCH1	Mitochondrial carrier homolog 1	1.142	0.191563	NA	NA	0.652308	0.0440996	0.137793	-0.346641	0.0021875	-0.231841	0.521442	-0.0587399	0.668861	0.0492677	-0.00732019	-0.0587153	Down	0.00408551	0.0291318
	P36915	GNL1	Guanine nucleotide-binding protein-like 1	1.05	0.0703893	0.0255425	-0.217847	0.0778172	0.199458	0.588043	-0.0516208	0.0371822	-0.647242	0.411194	-0.338335	0.361502	-0.0885365	-0.0885365	-0.153391	Down	0.00412906	0.0293757
	O43295	SRGAP3	SLIT-ROBO Rho GTPase-activating protein 3	1.128	0.173767	0.259254	-0.223186	0.0874576	0.155285	0.391221	0.0622727	0.00219436	-0.56566	0.232806	-0.191371	NA	NA	-0.0645493	-0.0981489	Down	0.0041424	0.0294372
	Q9UBV2	SEL1L	Protein sel-1 homolog 1	1.052	0.0731347	NA	NA	0.0351334	-0.331145	0.42535	-0.0689438	NA	NA	NA	NA	0.00458278	-0.484594	-0.200044	-0.202887	Down	0.00420392	0.0298407
	P30519	HMOX2	Heme oxygenase 2	1.04	0.0565835	0.323055	-0.299313	0.514946	-0.00430944	0.440527	0.04971	0.0225828	-0.322662	0.314037	-0.122718	0.024736	-0.253806	-0.122718	-0.128074	Down	0.00431824	0.0305243
	Q8WY54	PPM1E	Protein phosphatase 1E	1.154	0.206643	0.177942	-0.576362	0.288844	-0.0744537	0.261064	-0.138316	0.899145	-0.0577363	0.048013	-0.797113	0.0445569	-0.533749	-0.138316	-0.281584	Down	0.00435242	0.0307212
	Q9Y266	NUDC	Nuclear migration protein nudC	1.04	0.0565835	0.313047	-0.208187	0.44764	-0.0189488	0.479581	-0.0267212	0.0979843	-0.188805	0.00656983	-0.243855	0.933849	-0.0160899	-0.0267212	-0.092289	Down	0.00438355	0.0309062
	P13987	CD59	CD59 glycoprotein	0.915	-0.128156	0.162757	-0.22489	0.325277	-0.12195	0.241359	-0.305189	0.248725	-0.546357	0.0179709	-1.30348	0.515946	-0.0991908	-0.22489	-0.389888	Down	0.00439538	0.0309549
	P05387	RPLP2	60S acidic ribosomal protein P2	0.808	-0.307573	0.0417795	-0.342719	0.132862	-0.189077	0.41128	-0.0702431	0.833697	0.0465001	0.882974	-0.0282678	0.00513561	-0.531109	-0.189077	-0.203213	Down	0.0044052	0.0309893
	P11277	SPTB	Spectrin beta chain, erythrocytic OS=Homo sapiens GN=SPTB PE=1 SV=5	1.08	0.111031	0.452977	-0.258064	NA	NA	NA	NA	0.109772	-0.234063	0.0131882	-0.639057	NA	NA	-0.246064	-0.255038	Down	0.00448181	0.0314227
	Q6IQ55	TTBK2	Tau-tubulin kinase 2	1.055	0.077243	NA	NA	0.75872	0.0612953	0.234197	-0.193278	NA	NA	NA	NA	0.00902104	-0.706697	-0.0659913	-0.190359	Down	0.00451383	0.0316119
	Q02878	RPL6	60S ribosomal protein L6	0.912	-0.132894	0.0351891	-0.284101	0.000801826	0.374616	0.172067	0.383358	0.291494	-0.216757	0.00678116	-0.383395	0.746788	-0.040149	-0.132894	-0.0427602	Down	0.00454538	0.0317304
	P49711	CTCF	Transcriptional repressor CTCF	1.136	0.183963	NA	NA	0.597262	0.0223522	0.00909692	-0.872988	NA	NA	NA	NA	NA	NA	0.0223522	-0.222224	Down	0.00454846	0.0317304
	P51674	GPM6A	Neuronal membrane glycoprotein M6-a	1.037	0.0524159	0.287289	0.287577	0.408594	-0.0413159	0.545806	0.0373219	0.00574083	-0.415803	0.0134439	-0.252107	0.495939	-0.0926074	-0.0413159	-0.0606455	Down	0.00455837	0.0317469
	Q9UPT8	ZC3H4	Zinc finger CCCH domain-containing protein 4	1.148	0.199123	NA	NA	0.000120558	0.434489	0.334521	0.207455	NA	NA	NA	NA	0.00129656	-1.7041	0.203289	-0.215758	Down	0.00460179	0.0320138
	Q13838	DDX39B	Spliceosome RNA helicase DDX39B OS=Homo sapiens GN=DDX39B PE=1 SV=1	0.976	-0.0350469	0.00897593	-0.521704	NA	NA	NA	NA	0.0585711	0.295442	0.275165	-0.170723	0.0514044	-0.303206	-0.170723	-0.147048	Down	0.00462517	0.0321053
	Q15181	PPA1	Inorganic pyrophosphatase	0.941	-0.0877334	0.689766	0.321687	0.275785	-0.104292	0.382165	-0.201208	0.00150365	-0.788874	0.255105	-0.187454	0.507738	-0.123493	-0.123493	-0.167338	Down	0.00463289	0.0321234
	Q9BPX5	ARPC5L	Actin-related protein 2/3 complex subunit 5-like protein	0.977	-0.0335695	0.333348	0.360418	0.12897	-0.108703	0.178398	-0.22381	0.00192542	-0.323725	0.723892	-0.0487433	0.23641	-0.128494	-0.108703	-0.0723753	Down	0.0046481	0.0321934
	Q8N111	CEND1	Cell cycle exit and neuronal differentiation protein 1	1.054	0.0758749	0.0609827	-0.382889	0.591884	0.049526	0.448177	-0.0690234	0.0967289	-0.234561	0.0497333	-0.26128	0.749941	-0.0618216	-0.0690234	-0.126311	Down	0.00466941	0.0322711
	P36507	MAP2K2	Dual specificity mitogen-activated protein kinase kinase 2	1.022	0.0313952	0.131524	-0.302538	0.385847	0.0456078	0.435633	0.0660271	0.00833043	-0.305559	0.0862391	-0.204934	0.702135	-0.0342168	-0.0342168	-0.100602	Down	0.004843	0.0332157
	O14523	C2CD2L	Phospholipid transfer protein C2CD2L	1.186	0.246104	0.430555	-0.222506	0.407852	-0.0327528	0.133396	-0.4092	0.00677934	-0.36767	0.254962	-0.156125	0.957057	0.00544221	-0.156125	-0.133816	Down	0.00483474	0.0332157
	Q8N335	GPD1L	Glycerol-3-phosphate dehydrogenase 1-like protein	0.992	-0.011588	0.954314	-0.00595017	0.294624	-0.0954129	0.322766	-0.2653	0.170188	-0.246347	0.00219118	-0.341667	0.903619	-0.0170809	-0.0954129	-0.140478	Down	0.00484329	0.0332157
	P32322	PYCR1	Pyrroline-5-carboxylate reductase 1, mitochondrial	NA	NA	NA	NA	0.852781	-0.167783	0.107694	0.440695	NA	NA	NA	NA	0.00122779	-3.30643	-0.167783	-1.01117	Down	0.0049087	0.0335543
	Q27J81	INF2	Inverted formin-2	1.119	0.16221	NA	NA	0.00951046	-0.364481	0.00688189	-0.670916	NA	NA	NA	NA	0.345008	-0.129035	-0.246758	-0.250555	Down	0.00500346	0.034017
	Q9Y4I1	MYO5A	Unconventional myosin-Va	1.008	0.0114956	0.885747	-0.0136875	0.772047	0.101751	0.133015	-0.455385	0.00855054	-0.191388	0.19305	-0.0886311	0.570919	-0.0641199	-0.0641199	-0.0999951	Down	0.00508121	0.0343597
	Q13875	MOBP	Myelin-associated oligodendrocyte basic protein	0.789	-0.341903	NA	NA	0.119992	-0.23706	0.359446	-0.292535	NA	NA	NA	NA	0.00675316	-0.824619	-0.317219	-0.424029	Down	0.00510192	0.0344342
	Q9Y6R0	NUMBL	Numb-like protein	0.991	-0.013043	0.829982	-0.0343205	0.00880742	-0.224375	0.0198489	-0.746606	0.0158106	-0.470814	0.854857	0.110712	0.377474	-0.0865563	-0.0865563	-0.209286	Down	0.00513176	0.0345898
	Q8TAF3	WDR48	WD repeat-containing protein 48	1.081	0.112367	NA	NA	0.00935058	-0.174576	0.0671702	-0.54965	0.0314481	-0.285278	0.11804	-0.208421	0.86041	0.0176734	-0.191499	-0.181314	Down	0.00514851	0.0345914
	Q8NAN2	MIGA1	Mitoguardin 1	1.137	0.185232	NA	NA	0.362583	-0.0572746	0.128506	-0.338578	NA	NA	NA	NA	0.0190819	-0.799717	-0.197926	-0.252584	Down	0.00514769	0.0345914
	O43865	AHCYL1	S-adenosylhomocysteine hydrolase-like protein 1	0.966	-0.0499049	0.172916	0.199293	0.424639	-0.0244912	0.227379	-0.191487	0.00513131	-0.161701	0.030011	-0.134528	0.137562	0.171813	-0.0499049	-0.0272865	Down	0.00534227	0.0357784
	Q96NR8	RDH12	Retinol dehydrogenase 12	NA	NA	NA	NA	0.157916	0.162007	0.122425	0.302409	NA	NA	NA	NA	0.00138286	-3.4521	0.162007	-0.995893	Down	0.00541348	0.0361782
	Q93008	USP9X	Probable ubiquitin carboxyl-terminal hydrolase FAF-X	1.16	0.214125	0.0763732	-0.314651	0.44991	-0.0116123	0.171731	-0.37157	0.238491	-1.01969	0.255278	-1.06521	0.154694	-0.131724	-0.314651	-0.385763	Down	0.00548047	0.0364321
	Q96PU5	NEDD4L	E3 ubiquitin-protein ligase NEDD4-like	1.235	0.304511	0.0497863	-1.04952	0.125038	0.175159	0.505503	-0.0038664	NA	NA	NA	NA	0.0335095	-0.265939	-0.0038664	-0.16793	Down	0.00549099	0.0364635
	P54764	EPHA4	Ephrin type-A receptor 4	1.182	0.24123	0.198642	-0.128147	0.542996	0.0105788	0.158485	-0.207848	0.270715	-0.408396	0.00859221	-1.08477	0.297416	0.115835	-0.128147	-0.208788	Down	0.00551669	0.0365954
	P23467	PTPRB	Receptor-type tyrosine-protein phosphatase beta	NA	NA	NA	NA	0.0857689	-0.161752	0.0195937	-0.499521	NA	NA	NA	NA	0.139338	-0.53652	-0.499521	-0.399264	Down	0.00565804	0.0372968
	Q4KMP7	TBC1D10B	TBC1 domain family member 10B	1.031	0.0440443	0.935495	0.0377686	4.48783e-05	0.482539	0.0483133	0.436567	0.00150916	-0.718959	0.0742776	-0.331649	0.56109	-0.0787756	0.0377686	-0.018352	Down	0.00570316	0.0374834
	P22314	UBA1	Ubiquitin-like modifier-activating enzyme 1	0.916	-0.12658	0.313409	-0.0653717	0.41906	-0.0399783	0.533675	0.0398558	0.0154044	-0.101021	0.0287792	-0.116469	0.648116	-0.0589997	-0.0653717	-0.0669378	Down	0.00574543	0.0376752
	Q96RU3	FNBP1	Formin-binding protein 1	1.222	0.289244	NA	NA	0.0344257	-0.295101	0.0529609	-0.611239	NA	NA	NA	NA	0.0536354	-0.371137	-0.333119	-0.247058	Down	0.00585873	0.0382982
	Q6PIU2	NCEH1	Neutral cholesterol ester hydrolase 1	0.98	-0.0291463	0.884555	0.0063942	0.0567952	0.268055	0.620564	-0.136246	0.00843966	-0.410226	0.0354074	-0.304443	0.661423	-0.0580064	-0.0580064	-0.0948026	Down	0.00589137	0.0384715
	Q9NPD3	EXOSC4	Exosome complex component RRP41	1.106	0.145351	NA	NA	0.279241	-0.0577452	0.0118115	-0.699978	NA	NA	NA	NA	NA	NA	-0.0577452	-0.204124	Down	0.00590575	0.0384854
	P42566	EPS15	Epidermal growth factor receptor substrate 15	1.173	0.230203	NA	NA	0.251496	-0.0710705	0.189039	-0.370908	NA	NA	NA	NA	0.0152813	-0.457208	-0.220989	-0.167246	Down	0.00594598	0.0386673
	Q9GZP4	PITHD1	PITH domain-containing protein 1	1.053	0.0745054	0.544291	-0.0630398	0.193631	-0.127187	0.232282	-0.183304	0.873598	-0.0256588	0.00266212	-0.295046	0.479529	-0.101772	-0.101772	-0.103072	Down	0.00601785	0.0390943
	P20674	COX5A	Cytochrome c oxidase subunit 5A, mitochondrial	0.876	-0.190997	0.0911161	-0.210911	0.335317	0.106513	0.34939	0.234271	0.0240129	-0.199726	0.546722	-0.0404064	0.0719731	-0.347269	-0.190997	-0.0926464	Down	0.00605139	0.0392715
	O95674	CDS2	Phosphatidate cytidylyltransferase 2	1.074	0.102994	0.584025	-0.0889751	0.774254	0.0622046	0.398822	-0.0924073	0.644705	-0.10144	0.0112998	-0.481689	0.0845461	-0.289192	-0.0924073	-0.126929	Down	0.00609196	0.039494
	Q9Y281	CFL2	Cofilin-2	0.938	-0.0923402	0.028691	-0.30765	0.00226293	-0.699353	0.267678	-0.273362	0.027087	-0.122105	0.267392	0.0926682	NA	NA	-0.197733	-0.23369	Down	0.00615373	0.0397305
	P62136	PPP1CA	Serine/threonine-protein phosphatase PP1-alpha catalytic subunit	0.965	-0.0513992	0.459258	-0.3841	0.0756707	-0.143131	0.336188	-0.105388	0.0533945	-0.166979	0.0655953	-0.391143	0.270482	-0.192977	-0.166979	-0.205017	Down	0.00617574	0.0398316
	Q08J23	NSUN2	RNA cytosine C(5)-methyltransferase NSUN2	1.049	0.0690147	NA	NA	0.0414335	0.170817	0.113667	0.383311	NA	NA	NA	NA	0.00161759	-3.33384	0.119916	-0.677675	Down	0.00623876	0.0401556
	Q96HS1	PGAM5	Serine/threonine-protein phosphatase PGAM5, mitochondrial	1.077	0.107018	0.483254	0.501873	0.907913	0.182975	0.0998431	-0.458579	0.0990927	-0.209854	0.583207	-0.075157	0.0171245	-0.256406	-0.075157	-0.0297328	Down	0.00628253	0.0403134
	P34932	HSPA4	Heat shock 70 kDa protein 4	0.963	-0.0543923	0.20643	0.124693	0.0230198	-0.226684	0.0470455	-0.519234	0.0819765	-0.14069	0.394504	-0.107305	0.0548267	-0.236466	-0.14069	-0.165726	Down	0.00627495	0.0403134
	P22694	PRKACB	cAMP-dependent protein kinase catalytic subunit beta	0.801	-0.320126	0.755537	-0.0378082	0.448314	0.0123411	0.270523	0.208443	NA	NA	NA	NA	0.000765228	-1.81087	-0.0378082	-0.389604	Down	0.00629606	0.040359
	Q16566	CAMK4	Calcium/calmodulin-dependent protein kinase type IV	1.006	0.00863031	0.37695	-0.22689	0.0729943	0.297164	0.521006	-0.0195819	0.013059	-0.2541	0.513496	-0.21115	0.118417	-0.154431	-0.154431	-0.0800513	Down	0.00646094	0.0412816
	P15880	RPS2	40S ribosomal protein S2	0.82	-0.286304	0.179319	-0.204416	0.217378	0.0903899	0.236759	0.172206	0.152986	-0.304181	0.00918367	-0.472328	0.351473	-0.140341	-0.204416	-0.163568	Down	0.00646627	0.0412816
	Q15392	DHCR24	Delta(24)-sterol reductase	1.154	0.206643	NA	NA	0.746824	0.0819096	0.0130951	-1.03878	NA	NA	NA	NA	NA	NA	0.0819096	-0.250077	Down	0.00654755	0.0417157
	Q9NRW1	RAB6B	Ras-related protein Rab-6B	0.993	-0.0101344	0.12727	-0.216727	0.0575297	-0.130182	0.60084	0.0754371	0.00158273	-0.331443	0.473238	-0.0790486	0.802155	0.029311	-0.0790486	-0.0946838	Down	0.00657166	0.0418269
	O95219	SNX4	Sorting nexin-4	1.043	0.0607392	0.419615	0.0845558	0.0260861	-0.208086	0.168276	-0.314543	0.0581645	-0.425007	0.0841753	-0.35888	0.123834	-0.239901	-0.239901	-0.20016	Down	0.00661417	0.0420549
	Q8N1G4	LRRC47	Leucine-rich repeat-containing protein 47	0.969	-0.0454314	0.829162	-0.0209606	0.593166	0.023961	0.366843	-0.0842363	0.087537	-0.178367	0.137455	-0.148244	0.0448628	-0.199311	-0.0842363	-0.0932271	Down	0.00669916	0.0423808
	Q9UPQ0	LIMCH1	LIM and calponin homology domains-containing protein 1	1.068	0.0949116	0.174902	0.557336	0.663014	0.03257	0.0479549	-0.443301	0.0373466	-0.489594	0.449649	-0.171595	0.113086	-0.207739	-0.171595	-0.0896302	Down	0.00675674	0.0426163
	Q96PU8	QKI	Protein quaking	1.056	0.0786098	0.782743	0.109885	0.471317	-0.0118172	0.464533	-0.0251255	0.113252	-0.688976	0.104838	-0.473393	0.0247144	-0.319524	-0.0251255	-0.190049	Down	0.00674872	0.0426163
	Q8N9N7	LRRC57	Leucine-rich repeat-containing protein 57	1.017	0.0243197	0.959823	0.0269459	0.010637	-0.460249	0.158265	-0.231877	NA	NA	NA	NA	0.00674787	-0.326109	-0.231877	-0.193394	Down	0.0068495	0.0429856
	Q9HAV0	GNB4	Guanine nucleotide-binding protein subunit beta-4	1.059	0.0827026	0.247615	-1.16357	0.000337731	-0.478603	0.472821	-0.0295955	0.0245486	-0.856477	0.0904172	-0.64736	0.6521	-0.073635	-0.478603	-0.452363	Down	0.00684927	0.0429856
	P52565	ARHGDIA	Rho GDP-dissociation inhibitor 1	0.974	-0.0380063	0.228343	-0.148772	0.0191703	-0.419001	0.249886	-0.427545	0.00569877	-0.23633	0.902895	-0.0136665	0.579724	-0.0880673	-0.148772	-0.195913	Down	0.00687037	0.0430735
	Q8TAM6	ERMN	Ermin	0.99	-0.0144996	0.821369	0.278518	0.109824	-0.292675	0.0901683	-0.603385	NA	NA	NA	NA	0.0106144	-0.822546	-0.292675	-0.290918	Down	0.00693409	0.0433864
	P62258	YWHAE	14-3-3 protein epsilon	0.957	-0.0634092	0.114994	-0.0804348	0.114476	-0.19311	0.538386	0.0851001	0.0791752	-0.12659	0.020175	-0.1292	0.648991	-0.0691992	-0.0804348	-0.0824063	Down	0.00698422	0.0433975
	Q9ULV4	CORO1C	Coronin-1C	1.041	0.0579701	0.361645	0.0913605	0.113231	-0.215667	0.37316	-0.193484	0.109676	-0.19309	0.054473	-0.210559	0.0476987	-0.260514	-0.193484	-0.131998	Down	0.0069837	0.0433975
	P21926	CD9	CD9 antigen	0.785	-0.349235	0.196239	-0.709295	0.00128241	-0.643777	0.0485874	-0.791023	0.424946	-0.33631	0.210901	-0.372578	0.207375	-0.370171	-0.372578	-0.510341	Down	0.00706734	0.0438273
	O00429	DNM1L	Dynamin-1-like protein OS=Homo sapiens GN=DNM1L PE=1 SV=2	0.966	-0.0499049	0.635013	-0.0214008	NA	NA	NA	NA	0.274375	-0.0899431	0.00670752	-0.196275	NA	NA	-0.069924	-0.0893809	Down	0.00713288	0.0441901
	Q13614	MTMR2	Myotubularin-related protein 2	1.175	0.232661	NA	NA	0.00673138	-0.26584	0.128767	-0.369839	NA	NA	NA	NA	0.0277226	-0.226059	-0.24595	-0.157269	Down	0.00715874	0.044263
	P08195	SLC3A2	4F2 cell-surface antigen heavy chain	0.942	-0.086201	0.256026	0.117198	0.114245	-0.148664	0.362807	-0.0923664	0.0267812	-0.174375	0.00694215	-0.197907	0.450639	0.0730529	-0.0923664	-0.0727518	Down	0.00720796	0.0444361
	Q8N3F8	MICALL1	MICAL-like protein 1	1.15	0.201634	NA	NA	0.0306457	-0.214175	0.0144143	-0.574241	NA	NA	NA	NA	NA	NA	-0.214175	-0.195594	Down	0.00720716	0.0444361
	Q7Z4S6	KIF21A	Kinesin-like protein KIF21A	0.997	-0.00433459	0.58559	0.0404644	0.451084	-0.0173015	0.109681	-0.480906	0.00295495	-0.321632	0.644248	-0.0492407	0.621034	-0.0466991	-0.0466991	-0.125664	Down	0.00723978	0.0445885
	Q96AA8	JAKMIP2	Janus kinase and microtubule-interacting protein 2	1.163	0.217851	NA	NA	0.246827	-0.0575555	0.0145045	-0.603818	NA	NA	NA	NA	NA	NA	-0.0575555	-0.147841	Down	0.00725226	0.0446216
	Q6P4A7	SFXN4	Sideroflexin-4	1.27	0.344828	NA	NA	0.45021	0.013934	0.126323	0.490868	NA	NA	NA	NA	0.00196419	-1.99151	0.179381	-0.285469	Down	0.00735229	0.0451486
	Q9UJC5	SH3BGRL2	SH3 domain-binding glutamic acid-rich-like protein 2	1.203	0.266637	0.0417237	0.2766	0.961582	0.156376	0.17767	-0.386105	0.0652698	-0.316615	0.0558706	-0.454131	0.148538	-0.24062	-0.24062	-0.0996941	Down	0.00737868	0.0451919
	O96000	NDUFB10	NADH dehydrogenase [ubiquinone] 1 beta subcomplex subunit 10	0.994	-0.00868224	0.832839	-0.0626476	0.0642397	-0.298472	0.1879	-0.394855	0.71897	-0.0737216	0.00404984	-0.638465	0.425838	-0.138386	-0.138386	-0.230747	Down	0.0075306	0.0458551
	Q9HCS7	XAB2	Pre-mRNA-splicing factor SYF1	0.982	-0.0262051	NA	NA	0.0177155	0.192957	0.158577	0.367099	NA	NA	NA	NA	0.00208392	-4.02138	0.0833762	-0.871883	Down	0.00762609	0.0461533
	Q9UMF0	ICAM5	Intercellular adhesion molecule 5	1.04	0.0565835	0.903291	-0.00740242	0.0518973	-0.367655	0.112757	-0.642481	0.109877	-0.124063	0.318873	-0.133697	0.0556923	-0.242528	-0.133697	-0.208749	Down	0.00765776	0.0462114
	Q8NDH6	ICA1L	Islet cell autoantigen 1-like protein	1.127	0.172488	NA	NA	0.35076	-0.0511921	0.282014	-0.131816	NA	NA	NA	NA	0.0136581	-1.13644	-0.0915038	-0.28674	Down	0.0076511	0.0462114
	P60891	PRPS1	Ribose-phosphate pyrophosphokinase 1	1.025	0.0356239	0.881596	-0.0287327	0.112773	-0.145274	0.642607	0.100666	0.0727835	-0.180573	0.157493	-0.17696	0.0147785	-0.411877	-0.145274	-0.115304	Down	0.00776439	0.0465864
	O75534	CSDE1	Cold shock domain-containing protein E1	1.005	0.0071955	0.0243619	-0.213917	0.144579	0.1504	0.273045	0.190425	0.0884798	-0.223618	0.052	-0.226976	0.94479	0.00552079	0.00552079	-0.0444241	Down	0.00780543	0.0467879
	Q8N6R0	EEF1AKNMT	eEF1A lysine and N-terminal methyltransferase	1.121	0.164786	NA	NA	0.108196	0.132632	0.212925	0.198145	NA	NA	NA	NA	0.00225386	-1.93942	0.148709	-0.360963	Down	0.00795578	0.0475834
	P62269	RPS18	40S ribosomal protein S18	0.866	-0.207561	0.0588113	-0.2806	0.462131	0.0138275	0.049311	0.71586	0.0802045	-0.170402	0.108384	-0.207094	0.214399	-0.194802	-0.194802	-0.0472529	Down	0.0080582	0.0479826
	Q7KZI7	MARK2	Serine/threonine-protein kinase MARK2	1.054	0.0758749	0.554273	-0.107151	0.394949	-0.0345851	0.171066	-0.341766	0.0156344	-0.354374	0.387373	-0.183687	0.374611	-0.0871101	-0.107151	-0.147543	Down	0.00809245	0.048089
	Q8N9R8	SCAI	Protein SCAI	1.193	0.254594	0.172274	-0.240103	0.488328	-0.0039848	0.317665	-0.144833	0.935843	-0.0259441	0.133432	-0.364808	0.031783	-0.258102	-0.144833	-0.111883	Down	0.0081467	0.0480992
	A5YM72	CARNS1	Carnosine synthase 1	1.149	0.200379	NA	NA	0.0295207	-0.491729	0.180044	-0.467096	NA	NA	NA	NA	0.0229839	-0.684241	-0.479412	-0.360672	Down	0.00814567	0.0480992
	Q7L211	ABHD13	Protein ABHD13	1.176	0.233888	NA	NA	0.213696	-0.134083	0.0163748	-0.720053	NA	NA	NA	NA	NA	NA	-0.134083	-0.20675	Down	0.00818741	0.0482942
	Q9ULP9	TBC1D24	TBC1 domain family member 24	1.081	0.112367	0.271875	-0.723114	0.337285	-0.0547002	0.0915602	-0.585927	0.0318818	-0.294527	0.202227	-0.306775	0.623712	0.060619	-0.294527	-0.256008	Down	0.00824287	0.0485757
	Q69YW2	STUM	Protein stum homolog	1.175	0.232661	0.857067	0.167239	0.016779	-0.245266	0.147477	-0.476033	0.0216014	-0.847385	0.275517	-0.261665	0.22094	-0.161767	-0.245266	-0.227459	Down	0.00826245	0.0486455
	Q9HA65	TBC1D17	TBC1 domain family member 17	1.027	0.0384362	0.0568777	-0.516277	0.373836	-0.0280763	0.107268	-0.281664	NA	NA	NA	NA	0.233778	-0.109652	-0.109652	-0.179447	Down	0.00835981	0.0490807
	Q9P2U7	SLC17A7	Vesicular glutamate transporter 1	1.011	0.015783	0.0517201	-0.207753	0.246503	0.113678	0.475737	0.0151345	0.0275624	-0.373848	0.0802044	-0.422032	0.699486	0.0824492	0.0151345	-0.110941	Down	0.00839183	0.0492227
	Q86UP2	KTN1	Kinectin	0.978	-0.0320936	NA	NA	0.00629377	-0.481322	0.050767	-0.99597	NA	NA	NA	NA	0.0861005	-0.201447	-0.341385	-0.427708	Down	0.00854438	0.0498383
	Q9UBN1	CACNG4	Voltage-dependent calcium channel gamma-4 subunit	1.332	0.413594	NA	NA	0.114058	0.225274	0.0174626	0.629752	NA	NA	NA	NA	NA	NA	0.413594	0.422873	Up	0.0087313	0.0507401
	P78362	SRPK2	SRSF protein kinase 2	0.967	-0.0484122	0.319393	-0.336471	0.524943	0.004934	0.402996	-0.0619916	0.0184042	-0.525046	0.0752994	-0.286337	0.650024	0.0826515	-0.0619916	-0.167239	Down	0.00875249	0.0508162
	Q5JVF3	PCID2	PCI domain-containing protein 2	1.104	0.14274	NA	NA	0.229775	0.0606952	0.0176168	0.443763	NA	NA	NA	NA	NA	NA	0.14274	0.215733	Up	0.00880841	0.0510937
	O15042	U2SURP	U2 snRNP-associated SURP motif-containing protein	1.066	0.0922074	NA	NA	2.42261e-06	0.566469	0.0467786	0.676173	NA	NA	NA	NA	0.0974907	0.693241	0.621321	0.507023	Up	0.00886628	0.0513819
	O76031	CLPX	ATP-dependent Clp protease ATP-binding subunit clpX-like, mitochondrial	1.127	0.172488	NA	NA	0.279129	0.109662	0.0753667	0.688255	NA	NA	NA	NA	0.0609573	1.08683	0.430371	0.514309	Up	0.0089233	0.0516647
	Q13114	TRAF3	TNF receptor-associated factor 3	1.138	0.186501	NA	NA	0.00308809	0.495231	0.0265689	0.811097	NA	NA	NA	NA	0.17504	0.396674	0.445952	0.472375	Up	0.00901878	0.0521694
	Q6IQ23	PLEKHA7	Pleckstrin homology domain-containing family A member 7	1.185	0.244887	NA	NA	0.938736	0.110972	0.206083	-0.315088	NA	NA	NA	NA	0.0226071	-0.888139	-0.102058	-0.211842	Down	0.00903283	0.0522026
	Q92879	CELF1	CUGBP Elav-like family member 1	0.986	-0.0203404	NA	NA	0.0371138	0.215789	0.0181208	0.721341	NA	NA	NA	NA	NA	NA	0.215789	0.305597	Up	0.00906041	0.0523139
	Q9BX40	LSM14B	Protein LSM14 homolog B	1.04	0.0565835	NA	NA	0.000430557	0.502573	0.0181415	0.820537	NA	NA	NA	NA	NA	NA	0.502573	0.459898	Up	0.00907074	0.0523254
	Q9Y2Q3	GSTK1	Glutathione S-transferase kappa 1	1.142	0.191563	0.426626	0.197364	0.182226	0.101993	0.0401628	0.995694	0.256833	0.486443	0.213085	0.716376	0.272116	0.198167	0.198167	0.412514	Up	0.00911128	0.0524629
	Q9UNW9	NOVA2	RNA-binding protein Nova-2	0.868	-0.204233	0.118694	0.402599	0.0106683	0.364971	0.0435602	0.657389	NA	NA	NA	NA	0.307354	0.221382	0.364971	0.288422	Up	0.00910836	0.0524629
	Q99435	NELL2	Protein kinase C-binding protein NELL2	1.192	0.253384	0.038518	0.872462	0.0909509	0.223066	0.194067	0.252	0.500027	0.406653	0.992468	-0.0122495	0.0678897	0.283699	0.253384	0.325573	Up	0.00912353	0.0524853
	O94856	NFASC	Neurofascin	0.981	-0.027675	0.0554319	-0.147538	0.0770525	-0.238268	0.085187	-0.35947	NA	NA	NA	NA	NA	NA	-0.192903	-0.193238	Down	0.00913934	0.0525282
	Q6NYC1	JMJD6	Bifunctional arginine demethylase and lysyl-hydroxylase JMJD6	1.284	0.360645	NA	NA	0.000333689	0.328353	0.018308	0.487124	NA	NA	NA	NA	NA	NA	0.360645	0.392041	Up	0.00915398	0.0525643
	Q14978	NOLC1	Nucleolar and coiled-body phosphoprotein 1	1.339	0.421156	NA	NA	0.0476748	0.188761	0.0183271	0.882332	NA	NA	NA	NA	NA	NA	0.421156	0.497416	Up	0.00916357	0.0525712
	Q9Y530	OARD1	ADP-ribose glycohydrolase OARD1	1.217	0.283329	NA	NA	0.989133	-0.405221	0.0184424	0.898571	NA	NA	NA	NA	NA	NA	0.283329	0.258893	Up	0.0092212	0.0527094
	O75663	TIPRL	TIP41-like protein	0.998	-0.00288828	0.290662	0.537521	0.099426	-0.137641	0.0937303	-0.485614	0.0447068	-0.554927	0.018418	-0.759553	0.0339299	0.279239	-0.137641	-0.160552	Down	0.00921492	0.0527094
	P08237	PFKM	ATP-dependent 6-phosphofructokinase, muscle type	0.943	-0.0846703	0.0121387	0.291037	0.314528	-0.0484254	0.028864	-0.937402	0.0577062	-0.188833	0.197142	-0.0853662	0.397036	-0.126916	-0.0853662	-0.168654	Down	0.00920978	0.0527094
	P14854	COX6B1	Cytochrome c oxidase subunit 6B1	0.939	-0.0908029	0.706497	-0.0775391	0.489826	-0.00415707	0.0420784	-1.10531	0.126238	-0.276007	0.600851	-0.0918625	0.114734	-0.253129	-0.0918625	-0.271258	Down	0.0091987	0.0527094
	Q13442	PDAP1	28 kDa heat- and acid-stable phosphoprotein OS=Homo sapiens GN=PDAP1 PE=1 SV=1	1.072	0.100305	0.308116	-0.604185	NA	NA	NA	NA	0.0858744	-0.29665	0.939626	-0.0539058	0.0250582	-0.323007	-0.29665	-0.235489	Down	0.00923448	0.0527373
	O60268	KIAA0513	Uncharacterized protein KIAA0513	0.989	-0.0159576	0.0499638	-0.261897	0.520258	-0.00745615	0.349986	0.0987557	0.00599029	-0.472896	0.44873	-0.193909	0.822771	0.034411	-0.0159576	-0.116993	Down	0.00925189	0.0527887
	Q93034	CUL5	Cullin-5	1.006	0.00863031	0.02851	-0.32109	0.0650947	-0.262457	0.161146	-0.421229	NA	NA	NA	NA	0.35445	-0.217175	-0.262457	-0.242664	Down	0.00928638	0.0529374
	P11229	CHRM1	Muscarinic acetylcholine receptor M1	1.085	0.117695	NA	NA	0.0384675	0.262968	0.0272697	0.865788	NA	NA	NA	NA	0.177144	0.38684	0.324904	0.408323	Up	0.00932207	0.0530927
	Q8N806	UBR7	Putative E3 ubiquitin-protein ligase UBR7	1.05	0.0703893	NA	NA	0.000105505	0.39983	0.0186801	0.528056	NA	NA	NA	NA	NA	NA	0.39983	0.332759	Up	0.00934006	0.0531182
	O14495	PLPP3	Phospholipid phosphatase 3	1.092	0.126973	0.496729	0.123028	0.227403	-0.145443	0.247122	-0.494979	0.468831	0.214823	0.158991	0.52049	0.00407717	0.330029	0.126973	0.0964173	Up	0.00934347	0.0531182
	Q9Y5B0	CTDP1	RNA polymerase II subunit A C-terminal domain phosphatase	1.1	0.137504	NA	NA	0.0390768	0.129409	0.41899	0.0556209	NA	NA	NA	NA	0.0116075	2.09655	0.133456	0.604772	Up	0.00937707	0.0532131
	Q9NTK5	OLA1	Obg-like ATPase 1	0.95	-0.0740006	0.117247	-0.217931	0.458813	-0.0183742	0.255589	-0.439384	0.291307	-0.133768	0.073827	-0.219373	0.412729	-0.131247	-0.133768	-0.176297	Down	0.00937709	0.0532131
	P13010	XRCC5	X-ray repair cross-complementing protein 5	0.893	-0.163268	0.824469	0.125436	0.017145	0.396388	0.0244436	0.866849	0.0120317	0.564573	0.578262	0.114291	0.0999472	-0.265245	0.125436	0.234146	Up	0.00938729	0.0532229
	P24752	ACAT1	Acetyl-CoA acetyltransferase, mitochondrial	0.954	-0.0679388	0.719271	-0.0219498	0.327401	0.0625973	0.221056	0.407933	0.285109	0.0913837	0.00173617	0.206192	0.0904115	-0.218448	0.0625973	0.0656812	Up	0.00941641	0.0533399
	P31327	CPS1	Carbamoyl-phosphate synthase [ammonia], mitochondrial	1.805	0.851999	NA	NA	0.731814	-0.0463443	0.355156	0.117734	NA	NA	NA	NA	0.00297454	-4.3225	0.0356948	-0.849777	Down	0.00942609	0.0533466
	Q15303	ERBB4	Receptor tyrosine-protein kinase erbB-4	1.142	0.191563	NA	NA	0.0412113	0.226909	0.0188725	0.642447	NA	NA	NA	NA	NA	NA	0.226909	0.35364	Up	0.00943627	0.0533561
	O00115	DNASE2	Deoxyribonuclease-2-alpha	1.34	0.422233	0.530742	-0.251859	9.33303e-05	0.718878	0.00371277	1.07025	NA	NA	NA	NA	0.30587	0.339633	0.422233	0.459827	Up	0.00946686	0.0534809
	Q02040	AKAP17A	A-kinase anchor protein 17A	0.995	-0.00723157	NA	NA	2.19768e-06	0.621052	0.0189572	0.810025	NA	NA	NA	NA	NA	NA	0.621052	0.474615	Up	0.00947858	0.053499
	Q96G97	BSCL2	Seipin	1.359	0.442545	NA	NA	0.000434172	-0.378401	0.0190145	-0.621613	NA	NA	NA	NA	NA	NA	-0.378401	-0.185823	Down	0.00950723	0.0536126
	P26640	VARS1	Valine--tRNA ligase	1.046	0.0648829	0.0666959	-0.22772	0.817151	0.119861	0.144691	-0.362831	NA	NA	NA	NA	0.174126	-0.186381	-0.186381	-0.118438	Down	0.00951999	0.0536364
	Q6NUK1	SLC25A24	Calcium-binding mitochondrial carrier protein SCaMC-1	0.982	-0.0262051	NA	NA	0.796259	-0.0796735	0.364148	0.0905285	NA	NA	NA	NA	0.0137617	0.30496	0.0321617	0.0724024	Up	0.00962464	0.0541289
	Q9UID3	VPS51	Vacuolar protein sorting-associated protein 51 homolog	1.09	0.124328	0.35908	-0.524129	0.63376	0.0373826	0.0913995	-0.332429	NA	NA	NA	NA	0.051908	-0.190146	-0.190146	-0.176999	Down	0.00962394	0.0541289
	P02675	FGB	Fibrinogen beta chain	0.976	-0.0350469	0.26635	0.287501	0.366331	0.12251	0.0959624	1.05118	0.0452262	0.482106	0.242361	0.256433	0.9887	0.00429305	0.256433	0.309854	Up	0.00964338	0.0541373
	P36776	LONP1	Lon protease homolog, mitochondrial	1	0	0.0169181	0.166317	0.487116	0.00861628	0.0366964	1.34192	0.583835	0.0727669	0.628044	0.0637172	0.784466	-0.030767	0.0637172	0.231796	Up	0.00963651	0.0541373
	Q8NEU8	APPL2	DCC-interacting protein 13-beta	1.235	0.304511	0.0637434	0.606386	0.23746	-0.0710644	0.364414	-0.108572	NA	NA	NA	NA	0.0165812	0.354337	0.304511	0.217119	Up	0.00973594	0.0546082
	Q96NL0	RUNDC3B	RUN domain-containing protein 3B	1.236	0.305679	NA	NA	0.00692112	0.222462	0.0694434	0.34693	NA	NA	NA	NA	0.0746824	1.01115	0.326304	0.471555	Up	0.00991608	0.0555011
	P08069	IGF1R	Insulin-like growth factor 1 receptor	1.263	0.336855	NA	NA	0.265319	0.0544996	0.249564	0.169976	NA	NA	NA	NA	0.0207869	0.540841	0.253415	0.275543	Up	0.00991851	0.0555011
	O43505	B4GAT1	Beta-1,4-glucuronyltransferase 1	1.148	0.199123	0.447746	0.382639	0.325953	0.0438928	0.176797	0.235638	0.110924	0.357457	0.139614	0.420957	0.235456	0.166691	0.235638	0.258057	Up	0.00992164	0.0555011
	Q9NRV9	HEBP1	Heme-binding protein 1	0.971	-0.0424568	0.200935	-0.0544594	0.0358137	-0.487479	0.210649	-0.372871	0.00277204	-0.735797	0.507569	0.124618	0.347138	0.22876	-0.0544594	-0.191384	Down	0.00994018	0.0555553
	Q8IWV7	UBR1	E3 ubiquitin-protein ligase UBR1	1.264	0.337996	NA	NA	0.061066	0.160798	0.0741784	0.334928	NA	NA	NA	NA	0.0707423	0.387133	0.336462	0.305214	Up	0.0100179	0.0559402
	P08134	RHOC	Rho-related GTP-binding protein RhoC	1.218	0.284514	NA	NA	0.00431312	-0.27447	0.499161	-0.00049418	0.0118878	-0.411867	0.059148	-0.331769	0.00254455	0.538729	-0.137482	-0.0325596	Down	0.0100708	0.0561852
	Q9H857	NT5DC2	5'-nucleotidase domain-containing protein 2	1.235	0.304511	NA	NA	0.17493	0.135536	0.213638	0.422728	NA	NA	NA	NA	0.00296966	-2.6858	0.220023	-0.455757	Down	0.010113	0.0563708
	Q15477	SKIV2L	Helicase SKI2W	1.054	0.0758749	NA	NA	0.4786	-0.00558887	0.379259	-0.0776455	NA	NA	NA	NA	0.0141825	-0.486439	-0.0416172	-0.12345	Down	0.0102354	0.0569015
	Q8NEL9	DDHD1	Phospholipase DDHD1	1.126	0.171207	NA	NA	0.277587	-0.045794	0.0204559	-0.588755	NA	NA	NA	NA	NA	NA	-0.045794	-0.154447	Down	0.010228	0.0569015
	O95864	FADS2	Acyl-CoA 6-desaturase	1.13	0.176323	NA	NA	0.272014	-0.134974	0.0204465	-0.896751	NA	NA	NA	NA	NA	NA	-0.134974	-0.285134	Down	0.0102232	0.0569015
	Q5TA50	CPTP	Ceramide-1-phosphate transfer protein	1.221	0.288063	NA	NA	0.012235	-0.426573	0.130338	-0.310509	NA	NA	NA	NA	0.0413125	-0.507382	-0.368541	-0.2391	Down	0.0102449	0.056904
	P16035	TIMP2	Metalloproteinase inhibitor 2	1.13	0.176323	NA	NA	0.429054	0.0294893	0.020623	1.09442	NA	NA	NA	NA	NA	NA	0.176323	0.43341	Up	0.0103115	0.0572149
	Q9UPN3	MACF1	Microtubule-actin cross-linking factor 1, isoforms 1/2/3/5	1.135	0.182692	0.478587	-0.0657475	0.747943	0.0674239	0.329458	-0.270261	0.0133686	-0.187506	0.343838	-0.0891314	NA	NA	-0.0774394	-0.0604217	Down	0.0103191	0.0572149
	P51452	DUSP3	Dual specificity protein phosphatase 3	0.934	-0.0985055	0.0335849	-0.11841	0.484554	0.00541669	0.242549	0.22694	0.0676509	-0.442899	0.0754775	-0.389592	0.982363	0.0040021	-0.0985055	-0.11615	Down	0.010345	0.0573081
	O75899	GABBR2	Gamma-aminobutyric acid type B receptor subunit 2	1.117	0.159629	0.0459389	-0.450874	0.802152	0.108262	0.354986	-0.127402	NA	NA	NA	NA	0.114869	-0.211916	-0.127402	-0.10446	Down	0.0103732	0.0574135
	P29144	TPP2	Tripeptidyl-peptidase 2	1.115	0.157044	NA	NA	0.16701	-0.110073	0.119764	-0.348317	NA	NA	NA	NA	0.0457389	-0.299624	-0.204849	-0.150243	Down	0.0103988	0.0575046
	P08247	SYP	Synaptophysin	0.953	-0.0694519	0.508373	0.104051	0.628477	0.0584624	0.403444	-0.0705001	0.00395687	-0.551552	0.133435	-0.232917	0.974677	-0.00811403	-0.0694519	-0.110003	Down	0.0104143	0.0575399
	O60885	BRD4	Bromodomain-containing protein 4	1.095	0.130931	NA	NA	0.00111804	0.27056	0.0208693	0.630557	NA	NA	NA	NA	NA	NA	0.27056	0.344016	Up	0.0104346	0.0576014
	Q9UJ68	MSRA	Mitochondrial peptide methionine sulfoxide reductase	1.243	0.313826	NA	NA	0.0196078	0.170702	0.0150762	0.812507	NA	NA	NA	NA	0.366415	0.358795	0.336311	0.413958	Up	0.0104751	0.0576725
	Q9UBM7	DHCR7	7-dehydrocholesterol reductase	1.33	0.411426	NA	NA	0.807598	0.211372	0.00284883	-1.08925	NA	NA	NA	NA	0.0622518	0.427562	0.311399	-0.00972215	Down	0.0104688	0.0576725
	Q4J6C6	PREPL	Prolyl endopeptidase-like	0.888	-0.171368	0.760738	-0.0581669	0.60564	0.0502751	0.451844	-0.0656972	0.0064381	-0.713246	0.338252	-0.345005	0.417052	-0.206918	-0.171368	-0.215732	Down	0.010472	0.0576725
	Q92686	NRGN	Neurogranin	0.731	-0.452057	0.419025	-1.56837	0.143404	0.24193	0.110484	0.500365	0.102113	-0.168306	0.234093	-0.135754	0.016665	-0.335609	-0.168306	-0.273972	Down	0.0105461	0.0580128
	Q92729	PTPRU	Receptor-type tyrosine-protein phosphatase U	1.12	0.163499	NA	NA	0.0244853	0.196159	0.0211212	0.739846	NA	NA	NA	NA	NA	NA	0.196159	0.366501	Up	0.0105606	0.0580418
	O43172	PRPF4	U4/U6 small nuclear ribonucleoprotein Prp4	1.084	0.116365	NA	NA	0.00531776	0.313796	0.00949452	0.695137	NA	NA	NA	NA	0.592915	0.177445	0.24562	0.325686	Up	0.0106482	0.0584718
	Q8TF44	C2CD4C	C2 calcium-dependent domain-containing protein 4C	0.981	-0.027675	NA	NA	0.265565	-0.103211	0.109777	-0.498984	0.0599796	-0.292945	0.447451	-0.325488	0.257492	-0.241498	-0.267221	-0.2483	Down	0.0106695	0.0585378
	Q9UHI5	SLC7A8	Large neutral amino acids transporter small subunit 2	1.236	0.305679	NA	NA	0.811675	0.106381	0.218278	-0.265551	NA	NA	NA	NA	0.0260865	-0.462902	-0.0795849	-0.0790982	Down	0.0107542	0.0589227
	P61601	NCALD	Neurocalcin-delta	1	0	0.486257	-0.117471	0.0166336	-0.286665	0.178527	-0.321105	NA	NA	NA	NA	0.0226004	-0.445117	-0.286665	-0.234072	Down	0.0107584	0.0589227
	P24534	EEF1B2	Elongation factor 1-beta	0.821	-0.284546	0.130114	-0.369266	0.37257	-0.0687384	0.405751	-0.169982	0.187155	0.279384	0.0928322	-0.528601	0.0370068	-0.408883	-0.284546	-0.221519	Down	0.0108518	0.0593824
	P02647	APOA1	Apolipoprotein A-I	1.06	0.0840643	0.422837	-0.396019	0.147048	-0.23481	0.615737	0.0710977	0.00384658	0.60408	0.272181	0.320339	0.327129	0.174028	0.0840643	0.0889686	Up	0.0109379	0.0597725
	Q9UEW8	STK39	STE20/SPS1-related proline-alanine-rich protein kinase	0.973	-0.0394883	NA	NA	0.704285	0.0875109	0.254814	-0.221812	NA	NA	NA	NA	0.0227969	-0.293695	-0.13065	-0.116871	Down	0.0109421	0.0597725
	P14625	HSP90B1	Endoplasmin	0.865	-0.209228	0.0107543	-0.190139	0.0192856	-0.543574	0.108907	-0.861838	0.164236	-0.125917	0.744391	0.0350868	0.612423	0.072131	-0.190139	-0.260497	Down	0.0109949	0.0600087
	P16104	H2AX	Histone H2AX	1.056	0.0786098	NA	NA	0.609951	-0.0296811	0.0221689	0.859036	NA	NA	NA	NA	NA	NA	0.0786098	0.302655	Up	0.0110844	0.0602895
	O60343	TBC1D4	TBC1 domain family member 4	1.154	0.206643	NA	NA	0.207317	0.0812652	0.117047	0.260883	NA	NA	NA	NA	0.0502302	0.296035	0.233763	0.211207	Up	0.0110569	0.0602895
	P35270	SPR	Sepiapterin reductase	1.04	0.0565835	0.193729	0.358041	0.0989651	0.160067	0.036112	0.485146	0.00314286	-0.383217	0.0635634	-0.206255	0.0125239	0.530237	0.160067	0.142943	Up	0.0110772	0.0602895
	Q96NC0	ZMAT2	Zinc finger matrin-type protein 2	NA	NA	NA	NA	0.198868	0.117978	0.0890911	0.377977	NA	NA	NA	NA	0.00308564	-1.8997	0.117978	-0.467916	Down	0.0110848	0.0602895
	O00255	MEN1	Menin	1.116	0.158337	NA	NA	0.458342	0.0116259	0.0223116	0.611449	NA	NA	NA	NA	NA	NA	0.158337	0.260471	Up	0.0111558	0.0606119
	O95897	OLFM2	Noelin-2	1.112	0.153157	NA	NA	0.836865	0.140392	0.0073176	-1.13884	NA	NA	NA	NA	0.81237	-0.0551555	0.0426183	-0.225112	Down	0.0111633	0.0606119
	Q96JC1	VPS39	Vam6/Vps39-like protein	1.197	0.259423	NA	NA	0.187426	0.0718568	0.178335	0.187726	NA	NA	NA	NA	0.0334936	0.459142	0.223574	0.244537	Up	0.0112096	0.0608109
	O95613	PCNT	Pericentrin	1.092	0.126973	NA	NA	0.000261198	0.766809	0.0322434	0.571409	NA	NA	NA	NA	0.186395	0.457288	0.514349	0.48062	Up	0.0112697	0.0609787
	P01833	PIGR	Polymeric immunoglobulin receptor	NA	NA	NA	NA	NA	NA	NA	NA	0.0102869	0.762901	0.430536	0.336249	0.469381	0.157041	0.336249	0.41873	Up	0.0112598	0.0609787
	O60282	KIF5C	Kinesin heavy chain isoform 5C	1.052	0.0731347	0.176438	0.152016	0.370832	-0.0379585	0.0480429	-0.55043	0.21776	-0.100241	0.0251765	-0.164528	0.723171	-0.0300112	-0.0379585	-0.0940026	Down	0.0112682	0.0609787
	Q8WUF8	FAM172A	Cotranscriptional regulator FAM172A	1.118	0.16092	NA	NA	0.134695	0.108583	0.02257	0.481682	NA	NA	NA	NA	NA	NA	0.16092	0.250395	Up	0.011285	0.0610089
	Q5T013	HYI	Putative hydroxypyruvate isomerase	0.995	-0.00723157	NA	NA	0.062983	-0.215675	0.0226982	-0.535444	NA	NA	NA	NA	NA	NA	-0.215675	-0.252783	Down	0.0113491	0.0612813
	Q13491-4	GPM6B	Neuronal membrane glycoprotein M6-b	NA	NA	NA	NA	NA	NA	NA	NA	0.0834941	-0.48035	0.046708	-0.888756	0.538789	-0.0772773	-0.48035	-0.482128	Down	0.0113549	0.0612813
	P98170	XIAP	E3 ubiquitin-protein ligase XIAP	1.178	0.23634	NA	NA	0.102889	0.110813	0.0227343	0.559088	NA	NA	NA	NA	NA	NA	0.23634	0.30208	Up	0.0113672	0.0612949
	Q8IUI8	CRLF3	Cytokine receptor-like factor 3	1.053	0.0745054	NA	NA	0.776787	-0.0934912	0.022829	0.713234	NA	NA	NA	NA	NA	NA	0.0745054	0.231416	Up	0.0114145	0.0614972
	Q86XE5	HOGA1	4-hydroxy-2-oxoglutarate aldolase, mitochondrial	1.057	0.0799754	NA	NA	0.980559	-0.401458	0.0228816	1.18707	NA	NA	NA	NA	NA	NA	0.0799754	0.288529	Up	0.0114408	0.0615862
	O75131	CPNE3	Copine-3	1.267	0.341417	0.988658	-0.00170326	0.00425554	-0.427962	0.24539	-0.320183	0.00656532	0.436906	0.36652	0.228162	0.0840383	0.247717	0.228162	0.0720505	Up	0.0115224	0.0619696
	P53041	PPP5C	Serine/threonine-protein phosphatase 5	0.896	-0.158429	0.562124	-0.058691	0.26713	-0.0911928	0.131192	-0.46416	0.104444	-0.222791	0.0254113	-0.476475	0.164417	0.252771	-0.158429	-0.174138	Down	0.0115317	0.0619696
	P14923	JUP	Junction plakoglobin	1.553	0.635058	0.219913	-0.885413	0.312243	0.0585845	0.133633	0.336977	0.00449741	0.775071	0.606085	0.190683	0.55764	0.211829	0.211829	0.18897	Up	0.0115824	0.0621885
	P40429	RPL13A	60S ribosomal protein L13a	0.975	-0.0365259	0.976785	0.0133057	0.00160862	0.338923	0.131785	0.528681	0.0258365	-0.549551	0.00983838	-0.675061	0.750615	-0.0626817	-0.0365259	-0.0632728	Down	0.0116513	0.0624515
	Q9Y5X1	SNX9	Sorting nexin-9	1.059	0.0827026	NA	NA	0.10729	-0.108209	0.0558991	-0.360225	NA	NA	NA	NA	0.11163	-0.206195	-0.157202	-0.147981	Down	0.0116424	0.0624515
	Q5VZF2	MBNL2	Muscleblind-like protein 2	1.484	0.569491	NA	NA	0.00035069	0.401979	0.00928941	0.826542	NA	NA	NA	NA	0.6733	0.0566387	0.485735	0.463663	Up	0.0116659	0.0624767
	P13716	ALAD	Delta-aminolevulinic acid dehydratase	0.998	-0.00288828	0.136868	0.264843	0.967903	-0.215657	0.0687437	0.427751	0.673158	-0.0534706	0.0217613	0.26567	0.653145	-0.0703358	-0.00288828	0.0879875	Up	0.0116768	0.0624817
	Q9BWH2	FUNDC2	FUN14 domain-containing protein 2	1.137	0.185232	NA	NA	0.0339318	-0.235824	0.66617	0.107471	NA	NA	NA	NA	0.0094385	0.370971	0.146351	0.106962	Up	0.0117193	0.062656
	Q9BUQ8	DDX23	Probable ATP-dependent RNA helicase DDX23	1.094	0.129613	NA	NA	0.00398489	0.480772	0.0363769	0.75429	NA	NA	NA	NA	0.174274	0.141175	0.310974	0.376463	Up	0.0118031	0.0628896
	Q9UFN0	NIPSNAP3A	Protein NipSnap homolog 3A	0.986	-0.0203404	0.0129892	0.451833	0.894609	-0.123871	0.149454	0.47291	NA	NA	NA	NA	0.863426	-0.0320543	-0.0203404	0.149695	Up	0.0117992	0.0628896
	Q07343	PDE4B	cAMP-specific 3',5'-cyclic phosphodiesterase 4B	1.189	0.249749	NA	NA	0.505941	0.00149705	0.147409	-0.252132	NA	NA	NA	NA	0.0428937	-0.883208	-0.125317	-0.221023	Down	0.0117762	0.0628896
	P32455	GBP1	Guanylate-binding protein 1	1.251	0.323082	NA	NA	0.00252421	-0.355543	0.0577536	-0.616578	NA	NA	NA	NA	0.109747	-0.603238	-0.47939	-0.313069	Down	0.011801	0.0628896
	Q5SYC1	CLVS2	Clavesin-2	0.981	-0.027675	0.278839	-0.257751	0.241393	0.117295	0.205359	0.270814	0.513756	-0.183936	0.269156	-0.390515	0.00538337	-0.314599	-0.183936	-0.112338	Down	0.0118209	0.0628929
	Q9GZN7	ROGDI	Protein rogdi homolog	1.04	0.0565835	0.655309	-0.0577373	0.177698	-0.147369	0.137032	-0.618477	0.889281	-0.0432571	0.00507784	-1.28638	0.918996	-0.0100861	-0.0577373	-0.300961	Down	0.0118237	0.0628929
	Q9NR31	SAR1A	GTP-binding protein SAR1a	1.051	0.0717627	0.00773456	-0.344404	0.0932118	-0.150227	0.493076	-0.00603234	0.484318	0.275921	0.578336	-0.360822	0.111814	-0.153473	-0.150227	-0.0953249	Down	0.0118485	0.0629717
	P09211	GSTP1	Glutathione S-transferase P	0.959	-0.0603973	0.0161885	0.449114	0.0525506	-0.375153	0.468729	-0.0579813	0.0124806	0.529994	0.674705	0.0514126	0.206095	-0.242534	-0.0579813	0.042065	Up	0.011863	0.0629954
	Q12972	PPP1R8	Nuclear inhibitor of protein phosphatase 1	1.114	0.155749	NA	NA	5.71308e-05	0.431064	0.00438927	0.970017	NA	NA	NA	NA	0.540211	-0.199683	0.293407	0.339287	Up	0.0119123	0.0632037
	Q13214	SEMA3B	Semaphorin-3B	NA	NA	NA	NA	0.930307	-0.22211	0.247896	0.32392	NA	NA	NA	NA	0.026018	1.45311	0.32392	0.518308	Up	0.0119804	0.0635115
	Q8TB96	ITFG1	T-cell immunomodulatory protein	1.348	0.43082	NA	NA	0.250222	0.0813857	0.132545	0.27921	NA	NA	NA	NA	0.048715	0.316449	0.297829	0.276966	Up	0.011992	0.0635192
	P42357	HAL	Histidine ammonia-lyase OS=Homo sapiens GN=HAL PE=1 SV=1	1.063	0.0881416	0.705404	-0.269468	NA	NA	NA	NA	0.0108313	0.887404	0.273828	0.31424	0.232567	0.261958	0.261958	0.256455	Up	0.0120164	0.063595
	P31942	HNRNPH3	Heterogeneous nuclear ribonucleoprotein H3	0.88	-0.184425	0.972389	-0.00617142	0.00970928	0.366037	0.00790038	1.23412	0.103003	0.180325	0.277631	0.172997	0.341796	-0.157559	0.172997	0.229331	Up	0.0120895	0.063928
	Q3B8N2	LGALS9B	Galectin-9B OS=Homo sapiens GN=LGALS9B PE=1 SV=3	1.595	0.673556	NA	NA	NA	NA	NA	NA	0.529541	0.49645	0.012341	2.47178	NA	NA	0.673556	1.21393	Up	0.0121174	0.0639679
	Q14847	LASP1	LIM and SH3 domain protein 1	0.92	-0.120294	0.500569	0.082132	0.20352	-0.143842	0.468023	-0.0414486	0.000649573	-0.189878	0.67372	-0.0433158	0.743249	0.0324765	-0.0433158	-0.0605957	Down	0.0121108	0.0639679
	P00441	SOD1	Superoxide dismutase [Cu-Zn]	1.064	0.0894982	0.00522212	0.289857	0.975686	-0.406623	0.0938707	0.440396	0.646708	0.0581228	0.939288	0.00777969	0.693963	-0.0703506	0.0581228	0.0583828	Up	0.0121736	0.0641026
	O43747	AP1G1	AP-1 complex subunit gamma-1	1.064	0.0894982	0.989446	0.00117493	0.50016	4.83733e-05	0.118566	-0.4385	NA	NA	NA	NA	0.0191608	-0.254873	4.83733e-05	-0.12053	Down	0.0121726	0.0641026
	Q14697	GANAB	Neutral alpha-glucosidase AB	1.011	0.015783	0.461256	-0.0573833	0.148893	-0.230475	0.146864	-0.615079	0.0126255	-0.158242	0.996032	0.00054245	0.452182	-0.0722882	-0.0722882	-0.159592	Down	0.0121601	0.0641026
	Q9H000	MKRN2	Probable E3 ubiquitin-protein ligase makorin-2	1.141	0.190299	NA	NA	0.0101877	0.32682	0.00398831	0.782303	NA	NA	NA	NA	0.347225	-0.24357	0.258559	0.263963	Up	0.0122083	0.0642318
	O43147	SGSM2	Small G protein signaling modulator 2	1.248	0.319618	NA	NA	0.135643	0.201603	0.0244546	0.61258	NA	NA	NA	NA	NA	NA	0.319618	0.377934	Up	0.0122273	0.0642777
	Q5VYK3	ECPAS	Proteasome adapter and scaffold protein ECM29	1.162	0.21661	NA	NA	0.19269	-0.0952758	0.103034	-0.400225	NA	NA	NA	NA	0.0645201	-0.359804	-0.22754	-0.159674	Down	0.012298	0.0645951
	Q99572	P2RX7	P2X purinoceptor 7	1.139	0.187768	NA	NA	0.184483	-0.132009	0.0135825	-0.642102	NA	NA	NA	NA	0.490018	-0.152507	-0.142258	-0.184713	Down	0.0123106	0.0646076
	P17405	SMPD1	Sphingomyelin phosphodiesterase	1.1	0.137504	NA	NA	0.0553552	0.197055	0.0982282	0.436639	NA	NA	NA	NA	0.0678842	0.403202	0.300129	0.2936	Up	0.0123306	0.0646584
	Q96F85	CNRIP1	CB1 cannabinoid receptor-interacting protein 1	0.916	-0.12658	0.0569141	-0.398252	0.0518421	-0.276024	0.312507	-0.268859	0.0887899	-0.152004	0.334226	-0.0830437	0.753867	-0.040563	-0.152004	-0.19219	Down	0.0123651	0.0647489
	Q96ND0	FAM210A	Protein FAM210A	0.892	-0.164884	NA	NA	0.484657	-0.00481486	0.473477	-0.0255322	NA	NA	NA	NA	0.0141334	-0.79356	-0.0952083	-0.247198	Down	0.0123685	0.0647489
	Q9NWB1	RBFOX1	RNA binding protein fox-1 homolog 1	0.718	-0.477944	NA	NA	0.000107025	0.760357	0.024772	0.721168	NA	NA	NA	NA	NA	NA	0.721168	0.334527	Up	0.012386	0.0647761
	Q9HC56	PCDH9	Protocadherin-9	1.077	0.107018	NA	NA	0.667426	0.0395085	0.350452	-0.0991317	0.0695037	-0.243767	0.105203	-0.178836	0.364065	-0.0969797	-0.0980557	-0.078698	Down	0.0124046	0.0647761
	Q9BX67	JAM3	Junctional adhesion molecule C	0.907	-0.140826	0.116676	0.847237	0.147233	-0.213557	0.200261	-0.353824	NA	NA	NA	NA	0.00623492	-0.577198	-0.213557	-0.0876334	Down	0.0124037	0.0647761
	Q59EK9	RUNDC3A	RUN domain-containing protein 3A	1.254	0.326537	0.00838019	1.16913	0.0741167	0.154172	0.531367	-0.0195348	0.504738	0.37183	0.152354	0.996299	NA	NA	0.349184	0.49974	Up	0.0125348	0.0652949
	Q8N8R5	C2orf69	UPF0565 protein C2orf69	1.068	0.0949116	NA	NA	0.15436	0.121792	0.177184	0.258215	NA	NA	NA	NA	0.0383305	0.574614	0.190003	0.262383	Up	0.0125276	0.0652949
	O75116	ROCK2	Rho-associated protein kinase 2	1	0	0.0165482	-0.365916	0.3568	-0.0786265	0.311849	-0.398958	0.213649	-0.121245	0.941819	-0.00547667	0.39142	-0.0697675	-0.0786265	-0.14857	Down	0.0125455	0.0652949
	Q96ER9	CCDC51	Mitochondrial potassium channel	1.175	0.232661	NA	NA	0.179002	-0.0899748	0.0171811	-1.02949	NA	NA	NA	NA	0.39582	-0.151579	-0.120777	-0.259597	Down	0.0125421	0.0652949
	P00491	PNP	Purine nucleoside phosphorylase	1.129	0.175045	0.544311	-0.174228	0.825552	-0.111682	0.123087	0.2677	0.012071	0.636628	0.48984	0.212551	0.388828	0.19112	0.19112	0.171019	Up	0.0126608	0.0657317
	P49755	TMED10	Transmembrane emp24 domain-containing protein 10	1.081	0.112367	NA	NA	0.733116	-0.0672486	0.0773529	0.283658	0.011912	0.573628	0.607838	0.161125	0.287804	-0.156419	0.136746	0.151185	Up	0.012655	0.0657317
	P20020	ATP2B1	Plasma membrane calcium-transporting ATPase 1	0.967	-0.0484122	0.0197539	-0.289925	0.864592	0.151954	0.347463	-0.213172	NA	NA	NA	NA	NA	NA	-0.130792	-0.0998889	Down	0.0126427	0.0657317
	Q9BXW7	HDHD5	Haloacid dehalogenase-like hydrolase domain-containing 5	1.145	0.195348	NA	NA	0.0723226	0.232171	0.0274111	1.17801	NA	NA	NA	NA	0.252018	0.266422	0.249297	0.467987	Up	0.0127133	0.0659494
	Q9H469	FBXL15	F-box/LRR-repeat protein 15	1.135	0.182692	NA	NA	0.226716	0.0706467	0.54602	-0.0294002	NA	NA	NA	NA	0.0047738	1.10707	0.12667	0.332753	Up	0.0127656	0.066166
	P62280	RPS11	40S ribosomal protein S11	0.904	-0.145605	0.51195	-0.108035	0.624482	-0.043134	0.34638	0.116755	0.0623333	-0.385808	0.0102475	-0.322358	0.775336	-0.0376244	-0.108035	-0.132259	Down	0.0128137	0.0663061
	Q9NZ53	PODXL2	Podocalyxin-like protein 2	1.176	0.233888	NA	NA	0.0863078	0.206794	0.758403	-0.136551	NA	NA	NA	NA	0.00918382	-1.17105	0.0351213	-0.216731	Down	0.0128037	0.0663061
	P11234	RALB	Ras-related protein Ral-B	1.082	0.1137	NA	NA	0.0137051	-0.299661	0.0294805	-0.386103	0.438238	-0.14535	0.126667	-0.414958	0.600233	-0.106889	-0.222506	-0.206543	Down	0.0128772	0.0665322
	Q9H4A6	GOLPH3	Golgi phosphoprotein 3	1.124	0.168642	NA	NA	0.00744692	-0.541033	0.307328	-0.175611	NA	NA	NA	NA	0.0228166	-0.709532	-0.358322	-0.314383	Down	0.0128786	0.0665322
	Q5T2E6	ARMH3	Armadillo-like helical domain-containing protein 3	1.119	0.16221	NA	NA	0.00273911	-0.258695	0.0258201	-0.508337	NA	NA	NA	NA	NA	NA	-0.258695	-0.201607	Down	0.0129101	0.0666401
	Q8IUH3	RBM45	RNA-binding protein 45	1.115	0.157044	NA	NA	0.135412	0.156276	0.0258931	0.761175	NA	NA	NA	NA	NA	NA	0.157044	0.358165	Up	0.0129466	0.0667737
	Q9UN86	G3BP2	Ras GTPase-activating protein-binding protein 2	0.956	-0.0649175	NA	NA	0.05762	0.274831	0.554319	-0.0492834	0.0258772	-0.387987	0.183048	-0.219549	0.37767	-0.178363	-0.12164	-0.104211	Down	0.0129662	0.06682
	P23919	DTYMK	Thymidylate kinase	1.215	0.280956	NA	NA	0.643154	-0.045981	0.0156832	0.874698	NA	NA	NA	NA	0.453091	0.14536	0.213158	0.313758	Up	0.0130271	0.067079
	Q92932	PTPRN2	Receptor-type tyrosine-protein phosphatase N2	1.137	0.185232	0.467231	-0.232144	0.558227	-0.020662	0.42606	0.0514557	0.696287	0.0858972	0.00113744	0.775042	0.831853	0.0393355	0.0514557	0.126308	Up	0.0130409	0.0670949
	O94819	KBTBD11	Kelch repeat and BTB domain-containing protein 11	0.984	-0.0232698	0.334183	-0.098254	0.224498	-0.066745	0.0470762	-0.615728	0.0349535	-0.100229	0.740415	0.0216481	0.626105	-0.0670117	-0.0670117	-0.135656	Down	0.0131113	0.067402
	Q96T60	PNKP	Bifunctional polynucleotide phosphatase/kinase	1.12	0.163499	NA	NA	0.00584792	0.351457	0.0262915	0.680461	NA	NA	NA	NA	NA	NA	0.351457	0.398472	Up	0.0131457	0.0675237
	P02462	COL4A1	Collagen alpha-1(IV) chain	0.928	-0.107803	NA	NA	0.19644	-0.166791	0.591182	0.150159	0.0304948	-0.27918	0.731403	0.0521433	0.00119252	1.35573	-0.02783	0.167376	Up	0.0131919	0.0677053
	P09493	TPM1	Tropomyosin alpha-1 chain	0.891	-0.166503	0.0655437	0.405096	0.99565	-0.344253	0.110348	0.417882	NA	NA	NA	NA	NA	NA	0.119297	0.0780557	Up	0.0132275	0.0678326
	P19086	GNAZ	Guanine nucleotide-binding protein G(z) subunit alpha	1.001	0.00144197	0.493486	-0.0697048	0.481929	0.00684763	0.16263	0.335321	0.502831	-0.0927193	0.00389905	-0.381622	0.248482	-0.128603	-0.0697048	-0.0470054	Down	0.0132764	0.0679172
	P20936	RASA1	Ras GTPase-activating protein 1	1.053	0.0745054	NA	NA	0.278761	-0.0708551	0.273956	-0.217321	NA	NA	NA	NA	0.0265008	-0.542359	-0.144088	-0.189008	Down	0.0132708	0.0679172
	O60879	DIAPH2	Protein diaphanous homolog 2	1.27	0.344828	NA	NA	0.0036611	-0.26498	0.0265394	-0.650597	NA	NA	NA	NA	NA	NA	-0.26498	-0.190249	Down	0.0132697	0.0679172
	Q96JQ2	CLMN	Calmin	1.064	0.0894982	NA	NA	0.25433	-0.0602764	0.0255718	-0.65842	NA	NA	NA	NA	0.284598	-0.452364	-0.25632	-0.27039	Down	0.0132986	0.0679752
	Q70YC5	ZNF365	Protein ZNF365	1.203	0.266637	NA	NA	6.55108e-05	0.657425	0.0266823	0.793842	NA	NA	NA	NA	NA	NA	0.657425	0.572635	Up	0.0133412	0.0680525
	O75342	ALOX12B	Arachidonate 12-lipoxygenase, 12R-type	NA	NA	NA	NA	NA	NA	NA	NA	0.0288267	0.861995	0.142166	0.571422	0.630749	0.121817	0.571422	0.518411	Up	0.013357	0.0680525
	Q6NWY9	PRPF40B	Pre-mRNA-processing factor 40 homolog B	1.11	0.15056	NA	NA	9.58277e-05	0.505052	0.0267018	0.562298	NA	NA	NA	NA	NA	NA	0.505052	0.40597	Up	0.0133509	0.0680525
	O43809	NUDT21	Cleavage and polyadenylation specificity factor subunit 5	0.81	-0.304006	NA	NA	0.0305098	0.218934	0.0141675	0.817267	NA	NA	NA	NA	0.515272	0.125148	0.172041	0.214336	Up	0.013334	0.0680525
	Q9H0Q0	CYRIA	CYFIP-related Rac1 interactor A	1.006	0.00863031	0.0247778	-0.330437	0.191127	-0.09168	0.581062	0.0486328	NA	NA	NA	NA	0.0737455	-0.221068	-0.09168	-0.117184	Down	0.0133887	0.0681584
	P20264	POU3F3	POU domain, class 3, transcription factor 3	1.012	0.0172093	NA	NA	0.00205549	0.470734	0.0268248	0.547551	NA	NA	NA	NA	NA	NA	0.470734	0.345165	Up	0.0134124	0.0681991
	P24043	LAMA2	Laminin subunit alpha-2	0.992	-0.011588	NA	NA	0.0324201	0.347021	0.287743	0.483201	0.0278712	-0.770734	0.246311	-0.361068	0.00104702	0.99516	0.167717	0.113665	Up	0.0134392	0.0681991
	P53779	MAPK10	Mitogen-activated protein kinase 10	1.055	0.077243	0.107049	-0.128247	0.164091	0.164898	0.322693	0.1349	NA	NA	NA	NA	0.014526	-0.277866	0.077243	-0.00581445	Down	0.0134509	0.0681991
	Q9Y2V2	CARHSP1	Calcium-regulated heat-stable protein 1	0.818	-0.289827	0.75553	0.15639	0.89183	-0.203045	0.0810075	0.56214	0.0015914	-0.642356	0.115159	-0.348645	0.971665	0.0048541	-0.203045	-0.108641	Down	0.0134461	0.0681991
	O95208	EPN2	Epsin-2	1.111	0.151859	NA	NA	0.00363152	-0.293188	0.0104866	-0.920154	NA	NA	NA	NA	0.701257	-0.0600193	-0.176604	-0.280376	Down	0.0134186	0.0681991
	Q8TAG9	EXOC6	Exocyst complex component 6	1.173	0.230203	NA	NA	0.458979	-0.01195	0.0815868	-0.3665	NA	NA	NA	NA	0.0907108	-0.341069	-0.176509	-0.122329	Down	0.0134925	0.0683549
	P46940	IQGAP1	Ras GTPase-activating-like protein IQGAP1	1.165	0.22033	0.0610382	0.977512	0.00145448	-0.630924	0.207044	-0.543115	NA	NA	NA	NA	0.023988	0.292395	0.22033	0.0632394	Up	0.0135194	0.0684357
	P35080	PFN2	Profilin-2	1.054	0.0758749	0.130853	-0.169463	0.445156	0.021919	0.362009	0.223921	0.0760675	-0.16009	0.0287778	-0.236721	0.976579	-0.00549217	-0.00549217	-0.0357216	Down	0.0136108	0.0688428
	Q12888	TP53BP1	TP53-binding protein 1	1.023	0.0328061	NA	NA	0.00157795	0.306694	0.0384505	0.537038	NA	NA	NA	NA	0.194747	0.243508	0.275101	0.280012	Up	0.0136298	0.0688836
	P13051	UNG	Uracil-DNA glycosylase	1.186	0.246104	NA	NA	0.407719	0.0375024	0.14953	0.68927	NA	NA	NA	NA	0.0504148	0.778638	0.467687	0.437879	Up	0.0137088	0.0692275
	Q9BYD6	MRPL1	39S ribosomal protein L1, mitochondrial	1.034	0.0482362	NA	NA	0.125264	0.221067	0.0143578	0.889397	NA	NA	NA	NA	0.527559	0.10902	0.165044	0.31693	Up	0.0137654	0.069457
	Q96JD6	AKR1E2	1,5-anhydro-D-fructose reductase	NA	NA	NA	NA	0.0812817	-0.344822	0.457349	-0.0690458	NA	NA	NA	NA	0.00495564	0.535793	-0.0690458	0.0406418	Up	0.0138754	0.069956
	Q5TGI0	FAXC	Failed axon connections homolog	1.246	0.317304	NA	NA	0.244664	0.083807	0.0277817	0.408162	NA	NA	NA	NA	NA	NA	0.317304	0.269758	Up	0.0138908	0.0699777
	P10645	CHGA	Chromogranin-A OS=Homo sapiens GN=CHGA PE=1 SV=7	1.062	0.0867838	0.101147	0.608789	NA	NA	NA	NA	0.0432798	0.504597	0.378373	0.363571	0.660892	0.103576	0.363571	0.333463	Up	0.0139273	0.0700176
	Q02641	CACNB1	Voltage-dependent L-type calcium channel subunit beta-1	1.028	0.0398403	NA	NA	0.929266	0.156664	0.200341	-0.202486	NA	NA	NA	NA	0.0383631	-0.268775	-0.0813228	-0.0686893	Down	0.0139393	0.0700176
	P62277	RPS13	40S ribosomal protein S13	0.908	-0.139236	0.838928	-0.0379936	0.386534	0.0449218	0.140956	0.400107	0.0713014	-0.510127	0.0954013	-0.780578	0.0447864	-0.33249	-0.139236	-0.193628	Down	0.0139497	0.0700176
	Q9UQ52	CNTN6	Contactin-6	1.02	0.0285692	NA	NA	0.0236296	-0.303503	0.0279089	-0.465456	NA	NA	NA	NA	NA	NA	-0.303503	-0.246797	Down	0.0139545	0.0700176
	Q9UBZ9	REV1	DNA repair protein REV1	NA	NA	NA	NA	0.772722	0.0908584	0.190308	-0.48268	NA	NA	NA	NA	0.0403108	-0.524193	-0.48268	-0.305338	Down	0.0139171	0.0700176
	Q01081	U2AF1	Splicing factor U2AF 35 kDa subunit	0.955	-0.0664274	NA	NA	0.00158077	0.472222	0.0132912	0.875286	NA	NA	NA	NA	0.580488	0.189697	0.33096	0.367694	Up	0.0139858	0.0701185
	Q06203	PPAT	Amidophosphoribosyltransferase	1.114	0.155749	0.0447279	-0.84554	0.0439658	-0.222533	0.648348	0.10744	NA	NA	NA	NA	0.0455197	-0.56018	-0.222533	-0.273013	Down	0.0140262	0.0702651
	P10606	COX5B	Cytochrome c oxidase subunit 5B, mitochondrial	0.861	-0.215915	0.146332	-0.280374	0.0439969	0.285627	0.199547	0.425635	0.0325706	-0.271305	0.759821	0.0245711	0.045065	-0.21903	-0.215915	-0.0358271	Down	0.0140383	0.0702696
	Q5VU43	PDE4DIP	Myomegalin	1.071	0.0989585	NA	NA	0.00360981	0.29313	0.0283197	0.462461	NA	NA	NA	NA	NA	NA	0.29313	0.28485	Up	0.0141599	0.0707655
	Q9Y2T3	GDA	Guanine deaminase	0.906	-0.142417	0.00293788	0.473631	0.212178	0.126542	0.0886039	0.458852	0.0987114	-0.115187	0.987221	0.00207119	0.993754	0.00128712	0.00207119	0.114968	Up	0.014156	0.0707655
	Q14240	EIF4A2	Eukaryotic initiation factor 4A-II	0.929	-0.106249	0.0441224	-0.147847	0.192378	-0.143764	0.475082	-0.0288703	0.0339445	-0.129938	0.995213	0.000812244	0.68103	-0.0588284	-0.106249	-0.0878122	Down	0.0141827	0.0708104
	P62888	RPL30	60S ribosomal protein L30	0.96	-0.0588937	0.419834	-0.162229	0.205582	-0.140941	0.256215	-0.141081	NA	NA	NA	NA	0.0259707	-0.355636	-0.141081	-0.171756	Down	0.0141914	0.0708104
	Q96FC7	PHYHIPL	Phytanoyl-CoA hydroxylase-interacting protein-like	0.929	-0.106249	0.0756503	-0.296398	0.317714	-0.079608	0.305763	-0.257996	0.251692	-0.341148	0.582177	-0.0913719	0.144061	-0.225979	-0.225979	-0.199821	Down	0.0142099	0.0708467
	O75582	RPS6KA5	Ribosomal protein S6 kinase alpha-5	0.96	-0.0588937	NA	NA	7.73621e-06	0.705316	0.00464111	0.914821	NA	NA	NA	NA	0.29399	-0.252918	0.323211	0.327081	Up	0.0143014	0.0710496
	P23763	VAMP1	Vesicle-associated membrane protein 1	1.168	0.22404	0.389705	0.190273	0.0610434	0.382462	0.342469	0.212821	0.20898	0.514192	0.695988	0.1088	0.0254923	0.4362	0.22404	0.295541	Up	0.0143391	0.0710496
	Q8N8A2	ANKRD44	Serine/threonine-protein phosphatase 6 regulatory ankyrin repeat subunit B	1.173	0.230203	NA	NA	0.325888	0.0339505	0.299681	0.110046	NA	NA	NA	NA	0.0265059	0.683683	0.170124	0.264471	Up	0.0143411	0.0710496
	P35240	NF2	Merlin	1.187	0.24732	NA	NA	0.296845	0.0444929	0.00815291	0.631035	NA	NA	NA	NA	0.973777	0.00761279	0.145906	0.232615	Up	0.0143346	0.0710496
	Q92522	H1-10	Histone H1.10	1.041	0.0579701	NA	NA	0.0262432	-0.551034	0.768222	0.286483	0.217654	0.166	0.0490705	0.265408	0.138231	0.267157	0.215704	0.0819975	Up	0.0142881	0.0710496
	P61604	HSPE1	10 kDa heat shock protein, mitochondrial	0.846	-0.24127	0.164748	0.124486	0.60678	-0.0576012	0.0554696	0.463077	0.699298	0.0358285	0.0560492	0.163289	0.62756	-0.0774332	0.0358285	0.058625	Up	0.014275	0.0710496
	Q99578	RIT2	GTP-binding protein Rit2	1.076	0.105678	NA	NA	0.0850972	0.191716	0.173203	0.24027	NA	NA	NA	NA	0.00434	-1.06577	0.148697	-0.132026	Down	0.0143177	0.0710496
	Q8NC96	NECAP1	Adaptin ear-binding coat-associated protein 1	0.96	-0.0588937	0.265308	-0.0926224	0.150386	-0.14307	0.165957	-0.532769	0.219587	-0.256604	0.281131	-0.323293	0.181954	-0.167488	-0.167488	-0.224963	Down	0.0143335	0.0710496
	O75093	SLIT1	Slit homolog 1 protein	2.083	1.05866	0.193111	-0.693269	6.10845e-05	0.510486	0.0199306	0.822496	NA	NA	NA	NA	0.0787379	0.67896	0.67896	0.475467	Up	0.0143571	0.0710728
	P52735	VAV2	Guanine nucleotide exchange factor VAV2	1.131	0.177599	NA	NA	0.0969937	0.124226	0.0478717	0.439783	NA	NA	NA	NA	0.166747	0.355699	0.266649	0.274327	Up	0.014402	0.0712388
	P15170-2	GSPT1	Eukaryotic peptide chain release factor GTP-binding subunit ERF3A	NA	NA	NA	NA	NA	NA	NA	NA	0.163218	-0.428325	0.00975635	-0.701625	0.210351	0.397469	-0.428325	-0.24416	Down	0.0144136	0.0712399
	O75150	RNF40	E3 ubiquitin-protein ligase BRE1B	1.092	0.126973	NA	NA	0.00813576	0.361251	0.0253901	0.603997	NA	NA	NA	NA	0.00405266	-1.57001	0.244112	-0.119447	Down	0.014433	0.0712799
	P28702	RXRB	Retinoic acid receptor RXR-beta	NA	NA	NA	NA	0.0130633	0.204497	0.0320287	0.462656	NA	NA	NA	NA	0.250478	0.421964	0.421964	0.363039	Up	0.0144642	0.0713779
	P04150	NR3C1	Glucocorticoid receptor	1.172	0.228973	NA	NA	0.0199679	0.198548	0.0290506	0.570673	NA	NA	NA	NA	NA	NA	0.228973	0.332731	Up	0.0145253	0.0716231
	Q9Y4C2	TCAF1	TRPM8 channel-associated factor 1	1.146	0.196607	NA	NA	0.120684	0.137917	0.095862	0.479185	NA	NA	NA	NA	0.0845279	0.54953	0.337896	0.34081	Up	0.0145891	0.0717688
	Q09019	DMWD	Dystrophia myotonica WD repeat-containing protein	1.105	0.144046	0.582616	0.362385	0.247028	0.11167	0.396459	0.093683	0.00288822	-0.49823	0.049024	-0.557991	0.42317	0.105182	0.105182	-0.0341792	Down	0.0145849	0.0717688
	O95816	BAG2	BAG family molecular chaperone regulator 2	1.089	0.123004	NA	NA	0.20728	-0.0978677	0.194544	-0.37658	NA	NA	NA	NA	0.0416278	-1.27676	-0.237224	-0.40705	Down	0.014582	0.0717688
	Q6PID6	TTC33	Tetratricopeptide repeat protein 33	1.164	0.219091	NA	NA	0.00730229	0.503482	0.0292743	0.573159	NA	NA	NA	NA	NA	NA	0.503482	0.431911	Up	0.0146372	0.0719489
	Q9UBR2	CTSZ	Cathepsin Z	1.393	0.478195	NA	NA	9.43368e-05	0.758761	0.0400713	0.661079	NA	NA	NA	NA	0.203462	0.535265	0.598172	0.608325	Up	0.0146665	0.071996
	Q9Y2X3	NOP58	Nucleolar protein 58	1.023	0.0328061	NA	NA	0.00166158	0.320117	0.0386711	0.468057	NA	NA	NA	NA	0.210882	0.292999	0.306558	0.278495	Up	0.0146697	0.071996
	P17252	PRKCA	Protein kinase C alpha type	1.065	0.0908534	0.299588	-0.105857	0.307465	0.0860034	0.369004	0.102905	0.374155	-0.124606	0.836601	-0.0254344	0.000433285	0.396475	0.0860034	0.0600484	Up	0.0147166	0.0721698
	Q969V3	NCLN	Nicalin	1.024	0.0342157	NA	NA	0.242394	-0.093673	0.101803	-0.454215	NA	NA	NA	NA	0.0806255	-0.228742	-0.161208	-0.185604	Down	0.0147516	0.0722851
	Q96FZ2	HMCES	Abasic site processing protein HMCES	1.067	0.0935602	NA	NA	2.7094e-05	0.448539	0.029754	0.513954	NA	NA	NA	NA	NA	NA	0.448539	0.352018	Up	0.014877	0.0728428
	Q92854	SEMA4D	Semaphorin-4D	1.125	0.169925	NA	NA	0.479356	-0.00862887	0.0810416	-0.378626	NA	NA	NA	NA	0.102483	-0.297148	-0.152888	-0.128619	Down	0.0149023	0.0728623
	Q9Y3P9	RABGAP1	Rab GTPase-activating protein 1	1.115	0.157044	NA	NA	0.0544805	-0.135332	0.0533666	-0.367556	NA	NA	NA	NA	0.155653	-0.192001	-0.163666	-0.134461	Down	0.0149042	0.0728623
	P54886	ALDH18A1	Delta-1-pyrroline-5-carboxylate synthase	1.192	0.253384	NA	NA	0.200052	0.160024	0.0240493	0.904452	NA	NA	NA	NA	0.346092	0.228087	0.240736	0.386487	Up	0.0149298	0.0729253
	Q8NI08	NCOA7	Nuclear receptor coactivator 7	1.133	0.180148	NA	NA	0.319034	-0.041872	0.206485	-0.264143	0.00792053	-0.669506	0.966608	-0.0231801	0.764123	-0.0388118	-0.0403419	-0.142894	Down	0.0149519	0.0729253
	P01116	KRAS	GTPase KRas	0.91	-0.136062	0.134252	-0.236088	0.0357039	-0.182837	0.334228	-0.091136	0.123698	-0.189919	0.217631	-0.143325	NA	NA	-0.163081	-0.163228	Down	0.0149516	0.0729253
	P39656	DDOST	Dolichyl-diphosphooligosaccharide--protein glycosyltransferase 48 kDa subunit	1.141	0.190299	0.426718	0.0970238	0.0641384	-0.25933	0.173817	-0.429348	0.00876759	0.257864	0.461064	0.0819213	0.167866	0.145922	0.0970238	0.0120503	Up	0.0149965	0.0730863
	O95433	AHSA1	Activator of 90 kDa heat shock protein ATPase homolog 1	0.985	-0.0218044	0.203247	-0.194566	0.713157	-0.0717222	0.388613	0.112973	0.189001	-0.284809	0.0266492	-0.229307	0.321405	-0.123591	-0.123591	-0.116118	Down	0.015023	0.0731585
	O60942	RNGTT	mRNA-capping enzyme	1.028	0.0398403	NA	NA	0.010106	0.351737	0.0301446	0.788656	NA	NA	NA	NA	NA	NA	0.351737	0.393411	Up	0.0150723	0.0731957
	P49756	RBM25	RNA-binding protein 25	1.014	0.0200577	NA	NA	2.24627e-05	0.574489	0.0230563	0.630013	NA	NA	NA	NA	0.364697	0.236458	0.405473	0.365254	Up	0.0150614	0.0731957
	Q08828	ADCY1	Adenylate cyclase type 1	1.28	0.356144	NA	NA	0.134926	-0.122713	0.0489762	-0.703894	NA	NA	NA	NA	0.171567	-0.130113	-0.126413	-0.150144	Down	0.0150524	0.0731957
	Q96E17	RAB3C	Ras-related protein Rab-3C	0.973	-0.0394883	0.0669208	-0.219997	0.0207388	-0.307139	0.337909	-0.132232	0.334902	-0.199321	0.317972	-0.209776	0.221349	-0.152476	-0.199321	-0.180061	Down	0.0150772	0.0731957
	P57721	PCBP3	Poly(rC)-binding protein 3	1.046	0.0648829	NA	NA	0.0907788	0.191323	0.0924876	0.38235	NA	NA	NA	NA	0.0912272	0.472094	0.286836	0.277662	Up	0.0151058	0.0732213
	Q5TCY1	TTBK1	Tau-tubulin kinase 1	1.059	0.0827026	NA	NA	0.629387	0.0250838	0.0302033	-0.44326	NA	NA	NA	NA	NA	NA	0.0250838	-0.111825	Down	0.0151017	0.0732213
	O95260	ATE1	Arginyl-tRNA--protein transferase 1	1.119	0.16221	NA	NA	0.0693387	0.154273	0.0302448	0.474415	NA	NA	NA	NA	NA	NA	0.16221	0.263633	Up	0.0151224	0.0732452
	P14543	NID1	Nidogen-1	0.983	-0.0247367	0.651472	-0.135845	0.327238	-0.0725657	0.52606	0.0436352	0.127348	-0.239661	0.422372	0.187864	0.000959883	1.15015	-0.0247367	0.129835	Up	0.0151835	0.0734844
	Q12765	SCRN1	Secernin-1	0.855	-0.226004	0.10675	0.156358	0.330096	-0.12054	0.515664	0.038652	0.261094	-0.0812801	0.108225	-0.0871308	0.00300994	0.456977	-0.0812801	0.019576	Up	0.0153059	0.0739721
	P04075	ALDOA	Fructose-bisphosphate aldolase A	0.891	-0.166503	0.0647414	0.372966	0.205044	-0.0986488	0.61072	0.0835423	0.0067972	-0.140437	0.0228008	-0.148261	0.691691	0.0505373	-0.0986488	-0.00668625	Down	0.0153078	0.0739721
	P18754	RCC1	Regulator of chromosome condensation	1.054	0.0758749	NA	NA	0.0207879	0.346885	0.0133187	0.822299	NA	NA	NA	NA	0.644835	0.130824	0.238855	0.343971	Up	0.0153381	0.0740206
	Q16537	PPP2R5E	Serine/threonine-protein phosphatase 2A 56 kDa regulatory subunit epsilon isoform	0.964	-0.0528949	0.514198	-0.100507	0.077221	-0.16987	0.0674379	-0.67431	0.40364	-0.123753	0.456723	-0.160862	0.0855559	-0.27949	-0.160862	-0.223098	Down	0.0153414	0.0740206
	O15440	ABCC5	Multidrug resistance-associated protein 5	1.174	0.231432	NA	NA	0.0159781	0.206028	0.0307785	0.412866	NA	NA	NA	NA	NA	NA	0.231432	0.283442	Up	0.0153893	0.0741376
	Q8N0X7	SPART	Spartin	1.108	0.147958	0.733362	0.207676	0.728414	0.0594743	0.137774	-0.294865	0.0156044	-0.896988	0.10948	-0.725247	0.157091	0.168065	0.0594743	-0.190561	Down	0.0153885	0.0741376
	P13667	PDIA4	Protein disulfide-isomerase A4	1.1	0.137504	0.0525764	-0.308747	0.0337021	-0.459842	0.108834	-0.678449	0.51639	-0.194008	0.131426	-0.455922	0.571541	0.0926189	-0.308747	-0.266692	Down	0.0154885	0.0745585
	P01861	IGHG4	Immunoglobulin heavy constant gamma 4	1.043	0.0607392	0.172219	0.702739	0.0719645	-0.729426	0.419045	-0.0677675	0.0757057	0.343505	0.209955	0.343226	0.128625	0.64658	0.343226	0.185657	Up	0.0155246	0.0745625
	P29966	MARCKS	Myristoylated alanine-rich C-kinase substrate	0.97	-0.0439433	0.194705	0.278278	0.917574	-0.33907	0.0398821	1.19999	0.524596	0.0407866	0.0802324	0.151388	0.297549	-0.209235	0.0407866	0.154027	Up	0.0155203	0.0745625
	Q16658	FSCN1	Fascin	0.939	-0.0908029	0.572155	-0.0580738	0.0744189	-0.313841	0.316418	-0.347581	0.03168	-0.147215	0.0770894	-0.106201	0.740948	0.0561166	-0.106201	-0.143943	Down	0.015525	0.0745625
	Q8N954	GPATCH11	G patch domain-containing protein 11	1.2	0.263034	NA	NA	0.187849	0.12986	0.0311235	0.686418	NA	NA	NA	NA	NA	NA	0.263034	0.359771	Up	0.0155617	0.074585
	Q15067	ACOX1	Peroxisomal acyl-coenzyme A oxidase 1	1.195	0.257011	0.266532	0.441555	0.130506	0.14471	0.123488	0.378892	NA	NA	NA	NA	0.0955802	0.291492	0.291492	0.302732	Up	0.0155653	0.074585
	P78406	RAE1	mRNA export factor	0.969	-0.0454314	NA	NA	0.0310949	0.163487	0.00589135	0.548864	NA	NA	NA	NA	0.517395	-0.130894	0.0590279	0.134007	Up	0.0155623	0.074585
	Q96KN4	LRATD1	Protein LRATD1	1.165	0.22033	NA	NA	0.00113018	0.418306	0.0312242	0.622917	NA	NA	NA	NA	NA	NA	0.418306	0.420518	Up	0.0156121	0.0747524
	P40926	MDH2	Malate dehydrogenase, mitochondrial	0.9	-0.152003	0.86784	0.0258289	0.400138	0.0437592	0.189252	0.299368	0.00472081	0.149629	0.364094	0.0548923	0.00922122	-0.300079	0.0437592	0.0173421	Up	0.0156248	0.0747564
	Q9Y2X7	GIT1	ARF GTPase-activating protein GIT1	1.007	0.0100637	0.116598	-0.102553	0.128642	0.138612	0.36948	0.0805741	0.0164588	-0.182899	0.414621	-0.0851559	NA	NA	-0.0375461	-0.0235597	Down	0.0157392	0.0752206
	Q16643-3	DBN1	Drebrin	NA	NA	NA	NA	NA	NA	NA	NA	0.11854	-0.161948	0.241436	-0.113733	0.111564	-0.210384	-0.161948	-0.162022	Down	0.0157458	0.0752206
	O00418	EEF2K	Eukaryotic elongation factor 2 kinase	1.283	0.359521	NA	NA	0.00819671	0.249598	0.0315968	0.551971	NA	NA	NA	NA	NA	NA	0.359521	0.38703	Up	0.0157984	0.0753035
	O15047	SETD1A	Histone-lysine N-methyltransferase SETD1A	1.158	0.211635	NA	NA	0.000280925	0.282982	0.0315982	0.504404	NA	NA	NA	NA	NA	NA	0.282982	0.333007	Up	0.0157991	0.0753035
	Q5TBK1	N4BP2L1	NEDD4-binding protein 2-like 1	1.117	0.159629	NA	NA	0.00210585	-0.729785	0.0315797	-0.910212	NA	NA	NA	NA	NA	NA	-0.729785	-0.493456	Down	0.0157899	0.0753035
	P59780	AP3S2	AP-3 complex subunit sigma-2	1.192	0.253384	NA	NA	0.30573	-0.0849699	0.361736	-0.105315	NA	NA	NA	NA	0.024642	-0.728012	-0.0951425	-0.166228	Down	0.0158365	0.0754246
	P17302	GJA1	Gap junction alpha-1 protein	1.163	0.217851	0.304322	0.225563	0.00574725	0.568191	0.339769	0.284518	0.323088	-0.226709	0.133394	0.367543	0.024937	0.346968	0.284518	0.254846	Up	0.0159002	0.0755153
	Q92900	UPF1	Regulator of nonsense transcripts 1	1.001	0.00144197	0.192638	-0.130823	0.181173	0.111635	0.300726	0.121876	0.0123113	0.698024	0.0615929	-0.714225	0.0143668	-0.295878	0.00144197	-0.0297071	Down	0.0158814	0.0755153
	P67936	TPM4	Tropomyosin alpha-4 chain	0.884	-0.177882	0.463079	-0.0712254	0.0110552	-0.278406	0.0562154	-0.44713	0.648875	0.0263875	0.0100498	0.152801	0.00823112	-0.298317	-0.177882	-0.156253	Down	0.0158879	0.0755153
	Q15738	NSDHL	Sterol-4-alpha-carboxylate 3-dehydrogenase, decarboxylating	1.176	0.233888	NA	NA	0.318653	-0.0741539	0.386524	-0.13669	NA	NA	NA	NA	0.0231755	-0.736372	-0.105422	-0.178332	Down	0.0159036	0.0755153
	Q9UBL6	CPNE7	Copine-7	1.001	0.00144197	NA	NA	0.0166772	-0.266862	0.0414843	-0.466062	NA	NA	NA	NA	0.217565	-0.228001	-0.247431	-0.239871	Down	0.0160068	0.0759476
	Q9NYF8	BCLAF1	Bcl-2-associated transcription factor 1	1.05	0.0703893	NA	NA	2.30076e-05	0.728536	0.0175723	0.946039	NA	NA	NA	NA	0.51443	0.137414	0.432975	0.470595	Up	0.0160283	0.0759925
	Q16186	ADRM1	Proteasomal ubiquitin receptor ADRM1	0.988	-0.0174171	NA	NA	0.936106	-0.162453	0.307462	0.165349	0.2129	-0.246482	0.864194	0.0308946	0.00326691	-0.546522	-0.0899349	-0.129438	Down	0.0160831	0.0761948
	Q9H0P0	NT5C3A	Cytosolic 5'-nucleotidase 3A	1.095	0.130931	NA	NA	0.0238039	-0.319247	0.047752	-0.826867	NA	NA	NA	NA	0.190784	-0.63606	-0.477654	-0.412811	Down	0.0161358	0.0763867
	Q9P1Y6	PHRF1	PHD and RING finger domain-containing protein 1	1.184	0.243669	NA	NA	0.0290213	0.30444	0.0325415	0.542718	NA	NA	NA	NA	NA	NA	0.30444	0.363609	Up	0.0162707	0.0766213
	P26358	DNMT1	DNA (cytosine-5)-methyltransferase 1	1.133	0.180148	NA	NA	0.0429523	0.181099	0.0324177	0.55961	NA	NA	NA	NA	NA	NA	0.181099	0.306952	Up	0.0162089	0.0766213
	Q99959	PKP2	Plakophilin-2	1.33	0.411426	NA	NA	0.996778	-0.413679	0.0325178	0.8935	NA	NA	NA	NA	NA	NA	0.411426	0.297082	Up	0.0162589	0.0766213
	Q96PU4	UHRF2	E3 ubiquitin-protein ligase UHRF2	1.072	0.100305	NA	NA	0.274254	0.0633364	0.0325164	0.546397	NA	NA	NA	NA	NA	NA	0.100305	0.236679	Up	0.0162582	0.0766213
	Q96PE3	INPP4A	Inositol polyphosphate-4-phosphatase type I A	1.092	0.126973	0.713141	0.0580769	0.0714708	0.193885	0.125956	0.383489	0.0268232	0.472222	0.562673	0.109176	NA	NA	0.160429	0.22397	Up	0.0162433	0.0766213
	Q9UKU7	ACAD8	Isobutyryl-CoA dehydrogenase, mitochondrial	0.986	-0.0203404	0.969059	0.00652466	0.317347	0.0514906	0.136836	0.340518	0.864119	0.0218606	0.00306667	0.430081	0.303546	-0.138876	0.0218606	0.0987511	Up	0.0162567	0.0766213
	Q9Y6C9	MTCH2	Mitochondrial carrier homolog 2	0.966	-0.0499049	0.0656938	-0.0884907	0.885206	0.151166	0.377301	-0.199374	0.0434475	-0.229338	0.419408	-0.0892247	0.680073	0.0386054	-0.0884907	-0.0666514	Down	0.0162574	0.0766213
	Q5SGD2	PPM1L	Protein phosphatase 1L	1.2	0.263034	NA	NA	0.07328	0.119843	0.171015	0.223958	NA	NA	NA	NA	0.0541946	0.471205	0.243496	0.26951	Up	0.0163755	0.077057
	P63027	VAMP2	Vesicle-associated membrane protein 2	1.084	0.116365	0.298796	0.114264	0.16107	-0.169373	0.236785	-0.315124	0.00200669	-0.268175	0.611919	-0.0471802	0.778092	0.0455084	-0.0471802	-0.0748165	Down	0.0164079	0.0771515
	P63241	EIF5A	Eukaryotic translation initiation factor 5A-1	0.868	-0.204233	0.0827313	0.258296	0.803574	-0.0845119	0.246896	0.203412	0.0553403	0.416963	0.729836	0.0989957	0.735312	0.0766754	0.0989957	0.109371	Up	0.0164485	0.0772847
	Q8IZQ5	SELENOH	Selenoprotein H	1.072	0.100305	NA	NA	0.0912587	0.200417	0.00557831	0.773442	NA	NA	NA	NA	0.325783	-0.236205	0.150361	0.20949	Up	0.0164835	0.0773909
	Q9Y587	AP4S1	AP-4 complex subunit sigma-1	1.182	0.24123	NA	NA	0.762384	-0.0510768	0.0203013	0.449385	NA	NA	NA	NA	0.461878	0.245861	0.243545	0.22135	Up	0.0165401	0.0774256
	P47755	CAPZA2	F-actin-capping protein subunit alpha-2	0.959	-0.0603973	0.505231	0.0341484	0.558096	0.0128069	0.362095	-0.112398	0.0308281	0.21066	0.0148522	0.176663	0.388646	-0.0995904	0.0128069	0.0231275	Up	0.0165195	0.0774256
	Q9H8G2	CAAP1	Caspase activity and apoptosis inhibitor 1	1.3	0.378512	NA	NA	0.997484	0.29689	0.0330139	-0.741522	NA	NA	NA	NA	NA	NA	0.29689	-0.0220404	Down	0.016507	0.0774256
	O43396	TXNL1	Thioredoxin-like protein 1	1.055	0.077243	0.149768	-0.186274	0.133754	-0.176407	0.446737	-0.0751004	0.520823	-0.0595942	0.682322	-0.0457286	0.0257114	-0.266504	-0.0751004	-0.104624	Down	0.016534	0.0774256
	O43759	SYNGR1	Synaptogyrin-1	0.918	-0.123434	0.516331	-0.127392	0.257975	0.121931	0.500247	-0.000264163	0.00342045	-0.353406	0.601096	-0.0522589	0.844373	0.0518946	-0.0522589	-0.06899	Down	0.016577	0.0775405
	Q9BYN8	MRPS26	28S ribosomal protein S26, mitochondrial	1.115	0.157044	NA	NA	0.0722869	0.202907	0.0150784	0.963321	NA	NA	NA	NA	0.625247	0.0902891	0.179975	0.35339	Up	0.0166173	0.0776711
	Q9H1K4	SLC25A18	Mitochondrial glutamate carrier 2	1.222	0.289244	NA	NA	0.127202	-0.138826	0.63963	0.115011	NA	NA	NA	NA	0.0148199	0.409299	0.202128	0.168682	Up	0.0166952	0.0779769
	O43290	SART1	U4/U6.U5 tri-snRNP-associated protein 1	1.071	0.0989585	NA	NA	7.89037e-05	0.395052	0.0333331	0.44654	NA	NA	NA	NA	0.284692	0.301997	0.348525	0.310637	Up	0.016711	0.0779927
	Q9BYW2	SETD2	Histone-lysine N-methyltransferase SETD2	1.328	0.409255	NA	NA	1.68936e-05	0.380008	0.0336321	0.658763	NA	NA	NA	NA	NA	NA	0.409255	0.482675	Up	0.016816	0.0780408
	Q5EBM0	CMPK2	UMP-CMP kinase 2, mitochondrial	1.129	0.175045	NA	NA	0.174195	0.12834	0.0338623	0.767752	NA	NA	NA	NA	0.281433	0.173395	0.17422	0.311133	Up	0.0167718	0.0780408
	P16083	NQO2	Ribosyldihydronicotinamide dehydrogenase [quinone]	1.001	0.00144197	0.221443	0.257735	0.0408167	0.278017	0.00501738	0.826235	0.842622	-0.0557418	0.0251591	-0.553418	0.246824	0.223636	0.223636	0.139701	Up	0.0168136	0.0780408
	Q9Y2Q0	ATP8A1	Phospholipid-transporting ATPase IA	1.19	0.250962	0.0449917	0.26745	0.322566	-0.0767477	0.200206	-0.621148	0.516254	0.072716	0.153343	0.195984	0.0978418	0.291506	0.195984	0.0543888	Up	0.0168206	0.0780408
	Q9Y265	RUVBL1	RuvB-like 1	1.08	0.111031	0.127448	-0.215944	0.0192595	-0.269391	0.688372	0.0955837	0.035164	0.24455	0.0112762	0.324464	0.780601	-0.0245294	0.0955837	0.0379664	Up	0.0167496	0.0780408
	O95182	NDUFA7	NADH dehydrogenase [ubiquinone] 1 alpha subcomplex subunit 7	1.053	0.0745054	0.519517	-0.149676	0.336506	-0.0804431	0.0400992	-0.443444	0.0807527	-0.368286	0.647712	-0.0905348	0.575222	-0.11328	-0.11328	-0.167308	Down	0.016813	0.0780408
	P12270	TPR	Nucleoprotein TPR	1.004	0.00575927	NA	NA	0.000813764	-0.419328	0.0111099	-0.628446	NA	NA	NA	NA	0.857973	-0.0309539	-0.225141	-0.268242	Down	0.0167749	0.0780408
	Q9Y3L3	SH3BP1	SH3 domain-binding protein 1	1.051	0.0717627	NA	NA	0.110461	-0.198386	0.0336216	-0.744801	NA	NA	NA	NA	NA	NA	-0.198386	-0.290475	Down	0.0168108	0.0780408
	Q8IX01	SUGP2	SURP and G-patch domain-containing protein 2	0.927	-0.109359	NA	NA	3.95348e-05	0.657488	0.0184185	1.05754	NA	NA	NA	NA	0.519734	0.113488	0.385488	0.42979	Up	0.0168363	0.078056
	O60318	MCM3AP	Germinal-center associated nuclear protein	1.179	0.237564	NA	NA	0.727334	0.0507888	0.18573	-0.26741	NA	NA	NA	NA	0.0517667	-0.773043	-0.108311	-0.188025	Down	0.0168995	0.0782912
	O43189	PHF1	PHD finger protein 1	1.188	0.248535	NA	NA	0.133211	0.122695	0.0339039	0.560133	NA	NA	NA	NA	NA	NA	0.248535	0.310454	Up	0.0169519	0.0783356
	Q6UXN9	WDR82	WD repeat-containing protein 82	1.147	0.197865	NA	NA	0.021324	0.1914	0.0320649	0.413723	NA	NA	NA	NA	0.300852	0.404506	0.301186	0.301873	Up	0.016948	0.0783356
	P62857	RPS28	40S ribosomal protein S28	0.983	-0.0247367	0.63691	-0.0689476	0.215326	-0.117395	0.489296	-0.00700327	0.00386885	-0.358937	0.692753	-0.0730495	0.760992	-0.0793994	-0.0730495	-0.10421	Down	0.0169715	0.0783356
	P08865	RPSA	40S ribosomal protein SA	1.058	0.0813396	0.898848	-0.0191807	0.00546561	-0.299139	0.340683	-0.0821957	0.377137	0.11631	0.147976	-0.180305	0.00863748	-0.599342	-0.0821957	-0.140359	Down	0.0169638	0.0783356
	Q8WY22	BRI3BP	BRI3-binding protein	0.971	-0.0424568	NA	NA	0.0961536	-0.161955	0.126665	-0.285287	NA	NA	NA	NA	0.0761017	-0.449013	-0.223621	-0.234678	Down	0.0169369	0.0783356
	Q86XL3	ANKLE2	Ankyrin repeat and LEM domain-containing protein 2	1.154	0.206643	NA	NA	0.163463	0.127751	0.345853	0.103531	NA	NA	NA	NA	0.00585452	-1.70941	0.115641	-0.31787	Down	0.0170044	0.0784302
	Q9Y606	PUS1	tRNA pseudouridine synthase A	1.346	0.428678	NA	NA	0.0574359	0.205255	0.0341605	0.946804	NA	NA	NA	NA	NA	NA	0.428678	0.526913	Up	0.0170802	0.0785491
	Q5TGY3	AHDC1	AT-hook DNA-binding motif-containing protein 1	1.059	0.0827026	NA	NA	0.000131852	0.427905	0.0340897	0.821155	NA	NA	NA	NA	NA	NA	0.427905	0.443921	Up	0.0170448	0.0785491
	Q86VH4	LRRTM4	Leucine-rich repeat transmembrane neuronal protein 4	1.419	0.504875	NA	NA	0.0145162	0.312536	0.0341556	0.457589	NA	NA	NA	NA	NA	NA	0.457589	0.425	Up	0.0170778	0.0785491
	O43314	PPIP5K2	Inositol hexakisphosphate and diphosphoinositol-pentakisphosphate kinase 2	1.129	0.175045	NA	NA	0.568765	0.0154955	0.107929	-0.34282	NA	NA	NA	NA	0.0901211	-0.816215	-0.163662	-0.242124	Down	0.0170683	0.0785491
	O75648	TRMU	Mitochondrial tRNA-specific 2-thiouridylase 1	1.295	0.372952	NA	NA	0.725656	-0.0772565	0.0343853	0.819366	NA	NA	NA	NA	NA	NA	0.372952	0.371687	Up	0.0171927	0.0787832
	Q99574	SERPINI1	Neuroserpin	1.091	0.125651	NA	NA	0.00240962	0.304318	0.0354728	0.529822	NA	NA	NA	NA	0.277024	0.20702	0.255669	0.291703	Up	0.0172189	0.0787832
	Q15036	SNX17	Sorting nexin-17	1.184	0.243669	NA	NA	0.0139626	0.234274	0.0451155	0.460996	NA	NA	NA	NA	0.217563	0.185438	0.238971	0.281094	Up	0.0172018	0.0787832
	Q13405	MRPL49	39S ribosomal protein L49, mitochondrial	1.027	0.0384362	NA	NA	0.033822	0.229303	0.00551495	1.1819	NA	NA	NA	NA	0.220597	-0.50044	0.13387	0.237299	Up	0.0171986	0.0787832
	Q9UHG3	PCYOX1	Prenylcysteine oxidase 1	1.054	0.0758749	0.192969	0.246156	0.300644	0.0690875	0.216671	0.17475	0.214447	0.220853	0.847241	0.025434	0.0853144	0.179725	0.17475	0.141697	Up	0.017194	0.0787832
	Q00975	CACNA1B	Voltage-dependent N-type calcium channel subunit alpha-1B	1.199	0.261832	NA	NA	0.52589	0.0086359	0.114336	-0.287255	NA	NA	NA	NA	0.0857948	-0.19122	-0.0912923	-0.0520019	Down	0.0171928	0.0787832
	P40227	CCT6A	T-complex protein 1 subunit zeta	0.915	-0.128156	0.630683	-0.0616238	0.0120593	-0.295983	0.0959611	-0.434756	0.0470188	-0.0831672	0.97831	-0.0024622	0.233197	-0.177288	-0.128156	-0.169062	Down	0.0172136	0.0787832
	Q9H1A4	ANAPC1	Anaphase-promoting complex subunit 1	1.216	0.282143	NA	NA	0.438148	-0.0133079	0.0344757	-0.400251	NA	NA	NA	NA	NA	NA	-0.0133079	-0.0438054	Down	0.0172378	0.0788123
	Q9Y2G8	DNAJC16	DnaJ homolog subfamily C member 16	1.092	0.126973	NA	NA	0.510666	0.00260468	0.0470061	-0.483309	NA	NA	NA	NA	0.209636	-0.726815	-0.240352	-0.270137	Down	0.0172599	0.078856
	Q7L014	DDX46	Probable ATP-dependent RNA helicase DDX46	1.024	0.0342157	NA	NA	1.05716e-09	1.25406	0.00576125	0.88069	NA	NA	NA	NA	0.283662	-0.258395	0.457453	0.477643	Up	0.0173111	0.0790323
	O95817	BAG3	BAG family molecular chaperone regulator 3	1.001	0.00144197	0.549356	0.229845	0.953269	0.289994	0.157914	-0.389561	0.00165714	0.260648	0.77775	-0.0909079	0.32221	0.132305	0.132305	0.0619665	Up	0.0174123	0.0794364
	O00391	QSOX1	Sulfhydryl oxidase 1 OS=Homo sapiens GN=QSOX1 PE=1 SV=3	1.211	0.276199	0.145097	-0.961459	NA	NA	NA	NA	0.028104	0.556355	0.0622671	0.491935	0.464428	0.350526	0.350526	0.142711	Up	0.0175247	0.0798911
	Q9NSC5	HOMER3	Homer protein homolog 3	1.343	0.425459	NA	NA	0.000481928	0.415502	0.0351821	0.508279	NA	NA	NA	NA	NA	NA	0.425459	0.449747	Up	0.0175911	0.0801357
	P20073	ANXA7	Annexin A7	0.935	-0.0969617	0.691187	-0.0247238	0.963234	-0.304889	0.263389	0.306896	0.538639	-0.0565597	0.0198233	0.156774	0.0674812	0.271681	-0.0247238	0.036031	Up	0.017649	0.0803411
	P60510	PPP4C	Serine/threonine-protein phosphatase 4 catalytic subunit	1.069	0.0962619	NA	NA	0.139375	-0.167423	0.0353575	-0.549968	NA	NA	NA	NA	NA	NA	-0.167423	-0.207043	Down	0.0176788	0.0804186
	Q9HBG6	IFT122	Intraflagellar transport protein 122 homolog	1.155	0.207893	NA	NA	0.0605777	0.200467	0.0353937	0.580039	NA	NA	NA	NA	NA	NA	0.207893	0.329466	Up	0.0176969	0.0804427
	P41252	IARS1	Isoleucine--tRNA ligase, cytoplasmic	0.968	-0.046921	0.204134	-0.214262	0.41952	-0.0357735	0.0810843	-0.599643	NA	NA	NA	NA	0.225093	-0.228102	-0.214262	-0.22494	Down	0.0177445	0.0806008
	P51572	BCAP31	B-cell receptor-associated protein 31	1.029	0.041243	0.197562	1.10735	0.156754	-0.161192	0.565415	0.0560344	0.93217	0.154993	0.683493	-0.538652	0.00497415	0.301486	0.0560344	0.137323	Up	0.0177884	0.0807421
	P21127	CDK11B	Cyclin-dependent kinase 11B	1.057	0.0799754	NA	NA	0.000103123	0.407641	0.035783	0.473507	NA	NA	NA	NA	NA	NA	0.407641	0.320374	Up	0.0178915	0.0810342
	A0FGR8	ESYT2	Extended synaptotagmin-2	1.058	0.0813396	NA	NA	0.0766344	-0.136926	0.035755	-0.605729	NA	NA	NA	NA	NA	NA	-0.136926	-0.220438	Down	0.0178775	0.0810342
	Q9UBS4	DNAJB11	DnaJ homolog subfamily B member 11	0.953	-0.0694519	NA	NA	0.19743	-0.103865	0.029894	-0.574103	NA	NA	NA	NA	0.34361	-0.176964	-0.140415	-0.231096	Down	0.017885	0.0810342
	Q9P0Z9	PIPOX	Peroxisomal sarcosine oxidase	1.299	0.377401	NA	NA	0.302167	0.0766409	0.00975958	1.07802	NA	NA	NA	NA	0.945	-0.0274068	0.227021	0.376165	Up	0.0179215	0.081053
	Q9Y6N8	CDH10	Cadherin-10	1.083	0.115033	NA	NA	0.290181	-0.104165	0.10414	-0.45199	NA	NA	NA	NA	0.098843	-0.38226	-0.243213	-0.205845	Down	0.0179173	0.081053
	O75069	TMCC2	Transmembrane and coiled-coil domains protein 2	1.151	0.202888	NA	NA	0.764869	0.0796915	0.17757	-0.37549	NA	NA	NA	NA	0.0583375	-0.530085	-0.147899	-0.155749	Down	0.0180148	0.0814165
	Q7L5L3	GDPD3	Lysophospholipase D GDPD3	NA	NA	NA	NA	NA	NA	NA	NA	0.0360405	0.753309	0.874212	0.067015	0.121274	0.254511	0.254511	0.358278	Up	0.0180936	0.0815964
	P19387	POLR2C	DNA-directed RNA polymerase II subunit RPB3	0.89	-0.168123	NA	NA	0.252619	0.0774572	0.0361752	0.686657	NA	NA	NA	NA	NA	NA	0.0774572	0.198664	Up	0.0180876	0.0815964
	P85037	FOXK1	Forkhead box protein K1	1.098	0.134878	NA	NA	0.140364	-0.103793	0.0361758	-0.570538	NA	NA	NA	NA	NA	NA	-0.103793	-0.179818	Down	0.0180879	0.0815964
	O15399	GRIN2D	Glutamate receptor ionotropic, NMDA 2D	1.15	0.201634	NA	NA	0.0295883	0.506338	0.0363373	0.696925	NA	NA	NA	NA	NA	NA	0.506338	0.468299	Up	0.0181686	0.0818703
	Q5SSJ5	HP1BP3	Heterochromatin protein 1-binding protein 3	0.934	-0.0985055	0.0193842	-0.464945	0.0166667	-0.474648	0.757731	0.204114	0.705613	-0.0700163	0.456157	-0.106511	0.0908946	-0.239884	-0.106511	-0.178628	Down	0.0181804	0.0818703
	P55268	LAMB2	Laminin subunit beta-2	0.947	-0.0785637	0.55767	-0.0982952	0.594605	-0.0473825	0.385869	0.244826	0.524573	-0.0903852	0.144076	0.236364	0.00599583	1.08937	-0.0473825	0.179419	Up	0.0182638	0.082187
	Q93052	LPP	Lipoma-preferred partner	1.096	0.132248	NA	NA	0.00269076	-0.765757	0.807131	0.34356	NA	NA	NA	NA	0.0131518	0.693003	0.237904	0.100764	Up	0.0183956	0.0827207
	Q8WTW3	COG1	Conserved oligomeric Golgi complex subunit 1	1.062	0.0867838	NA	NA	0.455937	-0.0142153	0.0238305	-0.568688	NA	NA	NA	NA	0.446231	-0.444034	-0.229125	-0.235038	Down	0.0184232	0.082786
	Q9Y287	ITM2B	Integral membrane protein 2B	1.426	0.511974	NA	NA	0.0939976	0.215345	0.0522347	0.696448	NA	NA	NA	NA	0.204076	0.458391	0.485183	0.47054	Up	0.0184617	0.0828403
	Q9HC35	EML4	Echinoderm microtubule-associated protein-like 4	1.06	0.0840643	NA	NA	0.00109767	-0.350858	0.00738019	-0.788515	NA	NA	NA	NA	0.555881	0.149954	-0.133397	-0.226339	Down	0.0184588	0.0828403
	P49754	VPS41	Vacuolar protein sorting-associated protein 41 homolog	1.241	0.311503	NA	NA	0.343357	0.037491	0.412174	0.0597689	NA	NA	NA	NA	0.0258976	0.559061	0.185636	0.241956	Up	0.0184832	0.0828773
	O75844	ZMPSTE24	CAAX prenyl protease 1 homolog	0.812	-0.300448	NA	NA	0.158494	-0.128797	0.137775	-0.349848	NA	NA	NA	NA	0.0776536	-0.215126	-0.257787	-0.248555	Down	0.0185193	0.0829801
	Q15819	UBE2V2	Ubiquitin-conjugating enzyme E2 variant 2	0.852	-0.231075	NA	NA	0.555796	-0.0220779	0.311056	0.134064	0.014637	-0.421649	0.0773352	-0.251245	0.854167	-0.0431706	-0.137123	-0.139192	Down	0.0185522	0.0830686
	Q96DZ9	CMTM5	CKLF-like MARVEL transmembrane domain-containing protein 5	1.085	0.117695	NA	NA	0.0785471	-0.264083	0.0371362	-0.647205	NA	NA	NA	NA	NA	NA	-0.264083	-0.264531	Down	0.0185681	0.0830804
	Q13043	STK4	Serine/threonine-protein kinase 4	1.204	0.267835	NA	NA	0.219817	-0.0677417	0.332334	-0.0987039	NA	NA	NA	NA	0.00645263	2.42003	0.100047	0.630354	Up	0.0186112	0.0832036
	Q9HCY8	S100A14	Protein S100-A14	NA	NA	NA	NA	NA	NA	NA	NA	0.0458859	0.824402	0.255679	0.547207	0.338075	0.28007	0.547207	0.550559	Up	0.0186221	0.0832036
	Q9BW91	NUDT9	ADP-ribose pyrophosphatase, mitochondrial	1.181	0.240009	NA	NA	0.0705897	0.231291	0.0290516	0.735228	NA	NA	NA	NA	0.371055	0.229165	0.23565	0.358923	Up	0.0186392	0.0832207
	Q92623	TTC9	Tetratricopeptide repeat protein 9A	1.094	0.129613	NA	NA	0.740061	0.084413	0.109022	-0.507878	0.019554	-0.732963	0.585781	-0.213728	0.682356	0.07019	-0.071769	-0.195059	Down	0.0186527	0.0832219
	Q12906	ILF3	Interleukin enhancer-binding factor 3	0.924	-0.114035	0.453513	-0.12346	0.718184	-0.0708203	0.159033	0.411569	0.0733786	-0.349173	0.0268914	-0.25399	NA	NA	-0.118748	-0.0833183	Down	0.018669	0.0832355
	P56589	PEX3	Peroxisomal biogenesis factor 3	1.111	0.151859	NA	NA	0.081848	0.171683	0.0374777	0.480723	NA	NA	NA	NA	NA	NA	0.171683	0.268088	Up	0.0187389	0.0834876
	Q15165	PON2	Serum paraoxonase/arylesterase 2	1.197	0.259423	NA	NA	0.00341933	-0.33575	0.0678776	-0.48807	0.206821	0.450145	0.605258	-0.279571	0.00297932	0.437937	-0.0100738	0.0073523	Up	0.0187739	0.0835845
	Q86U44	METTL3	N6-adenosine-methyltransferase catalytic subunit	1.07	0.0976108	NA	NA	0.0327046	0.264766	0.0376764	0.49358	NA	NA	NA	NA	NA	NA	0.264766	0.285319	Up	0.0188382	0.0838112
	Q99798	ACO2	Aconitate hydratase, mitochondrial OS=Homo sapiens GN=ACO2 PE=1 SV=2	0.97	-0.0439433	0.20818	-0.0844345	NA	NA	NA	NA	0.0981435	0.138113	0.0070137	0.178911	0.641156	-0.0810984	-0.0439433	0.0215094	Up	0.0188983	0.0840192
	Q9NX63	CHCHD3	MICOS complex subunit MIC19	0.984	-0.0232698	0.246238	-0.222586	0.259092	-0.0688189	0.305153	-0.3101	0.0122031	-0.250129	0.58428	-0.0812892	0.601174	0.0829929	-0.0812892	-0.124743	Down	0.018945	0.0841672
	O75400	PRPF40A	Pre-mRNA-processing factor 40 homolog A	0.969	-0.0454314	NA	NA	1.30628e-05	0.595713	0.0341431	0.658456	NA	NA	NA	NA	0.322645	0.290403	0.443058	0.374785	Up	0.0189882	0.0842399
	Q13530	SERINC3	Serine incorporator 3	1.381	0.465713	NA	NA	0.317907	0.0734002	0.394393	0.081611	NA	NA	NA	NA	0.0279265	0.580639	0.273662	0.300341	Up	0.0189851	0.0842399
	A4D1E9	GTPBP10	GTP-binding protein 10	1.093	0.128293	NA	NA	0.383422	0.0801277	0.0380624	1.20814	NA	NA	NA	NA	NA	NA	0.128293	0.472185	Up	0.0190312	0.0843711
	O00182	LGALS9	Galectin-9	NA	NA	0.957344	-0.0423607	0.336794	0.059308	0.142955	0.242664	NA	NA	NA	NA	0.0274543	0.718434	0.150986	0.244511	Up	0.0190756	0.0845082
	Q9HBL0	TNS1	Tensin-1	1.092	0.126973	0.497134	0.457275	0.00622703	-0.441616	0.594056	0.0801656	NA	NA	NA	NA	0.013918	0.397292	0.126973	0.124018	Up	0.0191409	0.0846871
	Q13642-1	FHL1	Four and a half LIM domains protein 1	NA	NA	NA	NA	NA	NA	NA	NA	0.814245	0.0368575	0.91212	-0.0331096	0.00464089	0.31049	0.0368575	0.104746	Up	0.0191429	0.0846871
	Q14183	DOC2A	Double C2-like domain-containing protein alpha	1.126	0.171207	NA	NA	0.468499	-0.00947723	0.296668	-0.156432	NA	NA	NA	NA	0.0375636	-0.268778	-0.0829548	-0.0658703	Down	0.0191763	0.0847753
	Q9H4B7	TUBB1	Tubulin beta-1 chain	1.156	0.209141	NA	NA	0.0162629	-0.436129	0.0383805	-0.722572	NA	NA	NA	NA	NA	NA	-0.436129	-0.31652	Down	0.0191903	0.0847772
	Q8IZ73	RPUSD2	RNA pseudouridylate synthase domain-containing protein 2	1.202	0.265437	NA	NA	0.615182	-0.032649	0.0387501	0.761131	NA	NA	NA	NA	NA	NA	0.265437	0.331306	Up	0.0193751	0.0855334
	Q5EB52	MEST	Mesoderm-specific transcript homolog protein	NA	NA	NA	NA	0.0236168	0.207768	0.135735	0.418817	NA	NA	NA	NA	0.0834559	0.410791	0.410791	0.345792	Up	0.0194465	0.0855455
	Q2M3C6	TMEM266	Transmembrane protein 266	1.108	0.147958	NA	NA	0.00245944	0.363565	0.0388199	0.47333	NA	NA	NA	NA	NA	NA	0.363565	0.328284	Up	0.0194099	0.0855455
	Q96FZ7	CHMP6	Charged multivesicular body protein 6	0.961	-0.0573917	0.0199818	1.60313	0.00260046	-0.328521	0.707048	0.225956	NA	NA	NA	NA	0.297212	0.108431	0.108431	0.310322	Up	0.0194579	0.0855455
	Q9BQ67	GRWD1	Glutamate-rich WD repeat-containing protein 1	1.076	0.105678	NA	NA	0.013507	0.22378	0.038919	0.433584	NA	NA	NA	NA	NA	NA	0.22378	0.254347	Up	0.0194595	0.0855455
	Q15334	LLGL1	Lethal(2) giant larvae protein homolog 1	1.061	0.0854247	0.288599	0.18697	0.0211612	-0.325784	0.652374	0.100374	0.758059	0.0660734	0.0403362	0.35591	0.135176	0.216633	0.100374	0.097943	Up	0.0194257	0.0855455
	Q9H2K8	TAOK3	Serine/threonine-protein kinase TAO3	1.161	0.215368	NA	NA	0.112527	-0.101849	0.12894	-0.265467	NA	NA	NA	NA	0.0877459	-0.440346	-0.183658	-0.148074	Down	0.0194261	0.0855455
	Q12824	SMARCB1	SWI/SNF-related matrix-associated actin-dependent regulator of chromatin subfamily B member 1	1.039	0.0551957	NA	NA	0.0374525	0.213678	0.0389495	0.54252	NA	NA	NA	NA	NA	NA	0.213678	0.270465	Up	0.0194748	0.0855527
	A2RU30	TESPA1	Protein TESPA1	1.14	0.189034	NA	NA	0.0228857	0.32181	0.0393483	0.605207	NA	NA	NA	NA	NA	NA	0.32181	0.372017	Up	0.0196742	0.0863684
	O95218	ZRANB2	Zinc finger Ran-binding domain-containing protein 2	1.187	0.24732	NA	NA	0.482252	0.00796879	0.128651	0.624088	NA	NA	NA	NA	0.0894214	1.21558	0.435704	0.52374	Up	0.0197047	0.0863817
	Q2TAL8	QRICH1	Glutamine-rich protein 1	1.039	0.0551957	NA	NA	0.000391162	0.375122	0.0394083	0.479775	NA	NA	NA	NA	NA	NA	0.375122	0.303364	Up	0.0197041	0.0863817
	Q6P6B7	ANKRD16	Ankyrin repeat domain-containing protein 16	1.072	0.100305	NA	NA	0.0615038	0.201562	0.0394637	0.499154	NA	NA	NA	NA	NA	NA	0.201562	0.267007	Up	0.0197319	0.0864356
	Q53F19	NCBP3	Nuclear cap-binding protein subunit 3	1.076	0.105678	NA	NA	0.0172298	0.203915	0.039489	0.48084	NA	NA	NA	NA	NA	NA	0.203915	0.263478	Up	0.0197445	0.0864356
	P78549	NTHL1	Endonuclease III-like protein 1	0.894	-0.161653	NA	NA	0.722893	-0.0740951	0.0396074	0.56156	NA	NA	NA	NA	NA	NA	-0.0740951	0.108604	Up	0.0198037	0.086574
	Q8N461	FBXL16	F-box/LRR-repeat protein 16	1.14	0.189034	0.558587	0.127766	0.0407702	-0.193509	0.200783	-0.278828	NA	NA	NA	NA	0.01484	-0.426253	-0.193509	-0.116358	Down	0.0197986	0.086574
	Q9UQ16	DNM3	Dynamin-3	1.038	0.0538064	0.0829639	-0.12697	0.649171	0.0756407	0.139731	-0.504502	NA	NA	NA	NA	NA	NA	-0.0365819	-0.125506	Down	0.0198341	0.0866467
[truncated: 4,844 more rows]

## Sheet: 3
	Supplementary Table 3. Top candidate biomarkers for AD in different biofluids
[truncated: 63 more rows]
